# Supplementary material for: Comparative Transcriptome Analysis Reveals Sex-Biased Gene Expression in Juvenile Chinese Mitten Crab Eriocheir sinensis
Source: PLoS One. 2015 Jul 20;10(7):e0133068. doi: 10.1371/journal.pone.0133068 (PMC4507985; doi:10.1371/journal.pone.0133068)
Supplement: S4 Table — (XLS) [file pone.0133068.s011.xls]

## Sheet: Sheet1
S4 Table. Primary sex-related genes detected in female and male Eriocheir sinensis transcriptomes.
Gene category	Unigene	Gene annotation [Matched species]	E-value	Biological process
Androgen-related genes	comp67327_c0_seq1	androgen-induced gene 1 protein-like [Apis florea]	9.00679e-38	Reproduction
	comp71568_c1_seq2	androgen-induced gene 1 protein-like isoform 2 [Apis mellifera]	2.70904e-24
	comp71568_c1_seq6	androgen-induced gene 1 protein-like isoform 1 [Megachile rotundata]	9.56855e-26
	comp77082_c0_seq6	Androgen-induced proliferation inhibitor [Camponotus floridanus]	3.48867e-143
	comp77082_c0_seq7	androgen induced inhibitor of proliferation (as3)	8.84075e-36
β-catenin	comp76922_c0_seq8	beta-catenin [Parhyale hawaiensis]	4.70353e-113	Oogenesis
DEAD box family	comp74865_c0_seq3	DEAD box ATP-dependent RNA helicase, putative [Pediculus humanus corporis]	0	Gametogenesis
	comp70348_c0_seq3	DEAD box ATP-dependent RNA helicase, putative [Pediculus humanus corporis]	1.22843e-171
	comp70417_c0_seq1	DEAD box ATP-dependent RNA helicase [Tribolium castaneum]	2.02325e-63
	comp71155_c0_seq4	DEAD-box ATP-dependent RNA helicase [Cancer pagurus]	1.53711e-35
Dmrt2	comp18195_c0_seq1	doublesex and mab-3 related transcription factor 2 [Xenopus laevis]	2.46563e-10
Dosage compensation regulators	comp75530_c1_seq1	dosage compensation regulator-like isoform 1 [Nasonia vitripennis]	1.97573e-143	Sex determination
	comp75937_c2_seq2	dosage compensation regulator isoform 2 [Apis mellifera]	2.21595e-14
	comp76361_c0_seq3	dosage compensation regulator-like [Apis florea]	2.15847e-52
	comp76361_c0_seq4	dosage compensation regulator-like [Megachile rotundata]	1.13167e-126
E3 SUMO-protein ligases	comp74540_c0_seq10	E3 SUMO-protein ligase PIAS2 [Harpegnathos saltator]	8.30696e-74
	comp20393_c0_seq1	E3 SUMO-protein ligase PIAS2-like [Oreochromis niloticus]	5.87932e-19
	comp74540_c0_seq9	E3 SUMO-protein ligase PIAS3 [Acromyrmex echinatior]	1.78043e-37
ER	comp55365_c1_seq1	estradiol receptor-like protein 2, partial [Portunus trituberculatus]	3.25746e-17	Reproduction
	comp66193_c2_seq1	estradiol receptor-like protein 1, partial [Portunus trituberculatus]	7.15127e-48
	comp68632_c0_seq1	estradiol receptor-like protein 3, partial [Portunus trituberculatus]	0
Fem-1	comp62108_c0_seq1	fem-1 homolog B-like protein [Locusta migratoria manilensis]	0	Sex determination
	comp69377_c0_seq1	fem-1 homolog C-like protein [Locusta migratoria manilensis]	7.84219e-12
	comp73673_c0_seq4	fem-1-like protein [Daphnia pulex]	4.22441e-59
	comp73673_c0_seq1	fem-1-like protein C [Crassostrea gigas]	1.1536e-175
FIGNL1	comp61879_c0_seq1	Fidgetin-like protein 1 [Crassostrea gigas]	2.5191e-17	Reproduction
FOXL2	comp56545_c0_seq1	forkhead box protein L2-like [Astyanax mexicanus]	3.7583e-26
Fru	comp31866_c0_seq1	fruitless, partial [Chorthippus biguttulus]	1.95863e-10	Sex determination
FST	comp48310_c0_seq1	Follistatin [Acromyrmex echinatior]	1.31862e-34	Folliculogenesis
	comp43834_c0_seq1	Follistatin precursor, putative [Pediculus humanus corporis]	3.11653e-08
	comp89797_c0_seq1	follistatin-like 5 [Scylla paramamosain]	8.94175e-30
	comp86047_c0_seq1	follistatin-related protein 5-like [Nasonia vitripennis]	1.52671e-56
	comp35850_c0_seq1	follistatin-related protein 5-like, partial [Acyrthosiphon pisum]	7.3293e-62
FSH receptor	comp65669_c0_seq3	follicle-stimulating hormone receptor-like [Acyrthosiphon pisum]	1.96555e-19	Follicular development/Spermatogenesis
	comp21702_c0_seq1	sex determination protein fruitless-like [Ceratitis capitata]	3.21181e-23
Gdl	comp62947_c0_seq3	Gonadal protein gdl [Tribolium castaneum]	1.16028e-25	Oogenesis and spermatogenesis
HSD17B8	comp74052_c0_seq5	estradiol 17 beta-dehydrogenase 8-like [Saccoglossus kowalevskii]	2.41519e-11	Estrogen biosynthesis
HSD17B12	comp80352_c0_seq1	Estradiol 17-beta-dehydrogenase 12 [Lepeophtheirus salmonis]	2.33236e-09
IAG	comp61312_c0_seq3	insulin-like androgenic gland factor [Callinectes sapidus]	6.68042e-16	Male sexual differentiation
LHCGR	comp36704_c0_seq1	lutropin-choriogonadotropic hormone receptor-like [Megachile rotundata]	1.66874e-21	Reproduction
	comp65669_c0_seq1	lutropin-choriogonadotropic hormone receptor-like [Acyrthosiphon pisum]	4.00589e-24
Mago	comp74843_c0_seq1	mago nashi 2 [Macrobrachium nipponense]	5.09456e-71	Germ cell formation/oocyte differentiation
Molecular chaperones	comp64833_c0_seq3	DnaJ chaperonine [Loa loa]	5.66944e-62	Spermatogenesis
	comp62221_c0_seq1	heat shock protein 40 [Marsupenaeus japonicus]	4.52417e-166
	comp42590_c0_seq1	heat shock protein 70 [Oniscus asellus]	1.8038e-47
	comp43745_c0_seq1	heat shock protein 70 [Portunus trituberculatus]	4.59762e-51
	comp49018_c0_seq1	heat shock protein 70 cognate [Sminthopsis macroura]	4.76519e-14
	comp14882_c0_seq1	heat shock protein 70 kDa [Demania scaberrima]	8.80851e-83
	comp59501_c0_seq2	heat shock protein 70 kDa [Cyanagraea praedator]	4.89514e-96
	comp61330_c0_seq1	heat shock protein 70 kDa [Cancer pagurus]	5.33436e-22
	comp70130_c0_seq2	heat shock protein 90 [Eriocheir sinensis]	0
	comp44466_c0_seq1	heat shock protein 90-2 [Portunus trituberculatus]	2.84038e-127
MSL1	comp61325_c0_seq1	Male-specific lethal 1-like 1 [Harpegnathos saltator]	9.63578e-28
MSL3L2	comp73043_c0_seq2	male-specific lethal 3-like 2 [Rattus norvegicus]	1.15683e-08	Sex determination
NPC2	comp55602_c0_seq1	epididymal secretory protein E1-like [Hydra magnipapillata]	7.34034e-12	Spermatogenesis
OT/VAP receptor	comp33368_c0_seq1	oxytocin/vasopressin receptor-like protein [Daphnia pulex]	1.38809e-19	Reproduction
Ovary or oocyte-specific genes	comp489_c0_seq1	ovary development-related protein [Eriocheir sinensis]	9.40906e-78	Ovarian development
	comp30128_c0_seq1	ovary development-related protein [Eriocheir sinensis]	6.18102e-41
	comp30128_c0_seq2	ovary development-related protein [Eriocheir sinensis]	1.07985e-16
	comp22111_c0_seq1	oviductin [Culex quinquefasciatus]	3.28912e-68
	comp77225_c0_seq5	vitellin precursor [Callinectes sapidus]	2.3231e-46
	comp50648_c0_seq1	vitelline envelope sperm lysin receptor [Haliotis corrugata]	2.53421e-10
	comp39866_c0_seq1	vitelline membrane outer layer protein [Philodryas olfersii]	4.86723e-08
	comp65074_c0_seq3	vitelline membrane outer layer protein 1 homolog [Oreochromis niloticus]	4.44865e-08
	comp58110_c0_seq1	vitelline membrane outer layer protein I-like protein [Pacifastacus leniusculus]	4.4959e-23
	comp77225_c0_seq2	vitellogenin [Charybdis feriata]	0
	comp77225_c0_seq4	vitellogenin [Scylla paramamosain]	0
	comp41735_c0_seq1	vitellogenin receptor [Nasonia vitripennis]	9.22508e-08
	comp52881_c0_seq2	vitellogenin receptor, putative [Pediculus humanus corporis]	4.44667e-13
	comp10184_c0_seq1	Vitellogenin, partial [Crassostrea gigas]	7.86106e-08
	comp55372_c0_seq1	ovarian cyclin B [Eriocheir sinensis]	1.49526e-116
	comp94066_c0_seq1	ovarian lipoprotein receptor [Penaeus semisulcatus]	1.22639e-18
	comp53563_c0_seq1	oocyte zinc finger protein XlCOF7.1-like, partial [Xenopus (Silurana) tropicalis]	8.04913e-37
	comp63757_c0_seq1	abnormal oocyte-like, partial [Saccoglossus kowalevskii]	1.00348e-157
	comp63757_c0_seq2	abnormal oocyte, partial [Papilio xuthus]	1.33859e-46
	comp65504_c0_seq4	oocyte zinc finger protein XlCOF6 [Danio rerio]	1.16928e-12
	comp68926_c0_seq1	oocyte zinc finger protein XlCOF7.1-like [Xenopus (Silurana) tropicalis]	6.40697e-16
	comp68930_c0_seq3	Oocyte zinc finger protein XlCOF6.1	3.66323e-68
	comp76577_c0_seq4	oocyte zinc finger protein XlCOF6-like [Danio rerio]	7.85366e-22
	comp74451_c2_seq2	oocyte zinc finger protein XlCOF6-like [Anolis carolinensis]	5.76988e-15
Pumilio	comp75231_c0_seq6	Pumilio-like protein 2 [Crassostrea gigas]	2.27184e-139	Germline development
PGDS	comp53351_c0_seq1	glutathione-dependent prostaglandin D synthase [Penaeus monodon]	1.33867e-56	Prostanoid biosynthesis
	comp73984_c0_seq5	hematopoietic prostaglandin D synthase [Penaeus monodon]	2.16344e-48
	comp58387_c0_seq1	prostaglandin D synthase [Eriocheir sinensis]	1.85412e-125
RPGR	comp3071_c0_seq1	X-linked retinitis pigmentosa GTPase regulator-like isoform X3 [Maylandia zebra]	5.58672e-08	Spermatogenesis
RSPO-1	comp26865_c0_seq1	R-spondin-1 precursor [Oryzias latipes]	9.0604e-25	Ovarian development
	comp92691_c0_seq1	R-spondin 1 [Glandirana rugosa]	5.20609e-06
SOX	comp34840_c0_seq1	Sex-determining region Y protein, putative [Pediculus humanus corporis]	3.57723e-46	Sex determination
	comp75396_c0_seq23	Sox14 protein [Scylla paramamosain]	2.0113e-47
	comp37357_c0_seq1	SoxB1 [Glomeris marginata]	2.66458e-51
	comp61959_c0_seq1	Transcription factor SOX-14 [Crassostrea gigas]	1.18136e-35
	comp61959_c0_seq5	Transcription factor SOX-2 [Myotis davidii]	3.79552e-33
	comp62786_c0_seq1	transcription factor SOX-5-like, partial [Apis mellifera]	2.23631e-69
	comp71497_c0_seq3	Transcription factor SOX-8 [Camponotus floridanus]	3.46753e-28
	comp71636_c0_seq3	SRY interacting protein 1 [Drosophila melanogaster]	3.53434e-06
	comp74684_c0_seq6	sex determining protein [Mus spicilegus]	7.25285e-07
	comp21432_c0_seq1	SRY-box containing gene 8 (predicted), isoform CRA_a [Rattus norvegicus]	6.87426e-11
	comp19938_c0_seq2	SRY-box containing protein B2b2 [Macrobrachium nipponense]	4.90666e-36
SPR	comp49584_c0_seq2	sex peptide receptor [Bemisia tabaci]	5.00283e-35	Reproduction
	comp49584_c0_seq1	sex peptide receptor [Lygus hesperus]	5.06248e-09
Testis or sperm-specific genes	comp64569_c0_seq1	Centrin-1, putative [Pediculus humanus corporis]	1.48216e-87	Spermatogenesis
	comp84918_c0_seq1	63 kDa sperm flagellar membrane protein [Harpegnathos saltator]	1.37775e-06
	comp72150_c0_seq7	histone H2B, gonadal-like [Amphimedon queenslandica]	1.70385e-28	Spermatogenesis
	comp62044_c0_seq1	male sterility domain-containing protein, putative [Pediculus humanus corporis]	1.6386e-68
	comp70181_c0_seq3	male sterility domain-containing protein, putative [Pediculus humanus corporis]	4.14169e-116
	comp72717_c0_seq1	male-specific transcription factor FRU-MB [Culex quinquefasciatus]	2.49324e-21
	comp54382_c1_seq1	male reproductive-related LIM protein [Macrobrachium rosenbergii]	5.91642e-40
	comp69685_c0_seq1	male reproductive-related microfibril-associated protein [Macrobrachium rosenbergii]	4.36196e-06
	comp60849_c0_seq1	motile sperm domain-containing protein 1 [Macaca mulatta]	6.46736e-20
	comp67300_c0_seq1	motile sperm domain-containing protein 2-like [Megachile rotundata]	1.27038e-69
	comp67693_c0_seq1	Nuclear autoantigenic sperm protein [Crassostrea gigas]	9.80746e-28
	comp67693_c0_seq2	putative nuclear autoantigenic sperm protein [Danaus plexippus]	2.10379e-22
	comp68590_c0_seq1	Round spermatid basic protein 1 [Bos grunniens mutus]	7.40529e-20
	comp68590_c0_seq2	Round spermatid basic protein 1-like protein [Harpegnathos saltator]	1.40343e-130
	comp68992_c0_seq4	sperm autoantigenic protein 17-like [Saccoglossus kowalevskii]	4.93715e-07
	comp62285_c0_seq3	Sperm-associated antigen 7 [Camponotus floridanus]	4.27439e-07
	comp46892_c0_seq1	Sperm-associated antigen, putative [Pediculus humanus corporis]	7.18667e-23
	comp76331_c0_seq4	spermatogenesis associated 11-like [Saccoglossus kowalevskii]	2.86792e-44
	comp66827_c0_seq1	Spermatogenesis-associated protein 13 [Harpegnathos saltator]	3.74255e-150
	comp74211_c0_seq1	spermatogenesis-associated protein 2/tamozhennic, putative [Ixodes scapularis]	2.01888e-17
	comp84956_c0_seq1	Spermatogenesis-associated protein 20 [Camponotus floridanus]	4.34653e-08
	comp69550_c0_seq3	spermatogenesis-associated protein 20 [Strongylocentrotus purpuratus]	1.81421e-131
	comp69550_c0_seq1	Spermatogenesis-associated protein 20, partial [Columba livia]	1.0956e-54
	comp8990_c0_seq1	spermatogenesis-associated protein 20-like [Nasonia vitripennis]	2.17569e-47
	comp60878_c0_seq2	spermatogenesis-associated protein 5 [Sarcophilus harrisii]	5.86396e-26
	comp80102_c0_seq1	spermatogenesis-associated protein 5-like [Megachile rotundata]	2.38851e-06
	comp64396_c0_seq2	spermatogenesis-associated protein 5-like protein 1 [Taeniopygia guttata]	6.39424e-07
	comp66948_c0_seq2	spermatogenesis-associated protein 5-like protein 1-like [Takifugu rubripes]	6.4985e-23
	comp64396_c0_seq1	spermatogenesis-associated protein 5-like protein 1-like isoform X1 [Maylandia zebra]	1.42408e-06
	comp73970_c3_seq4	spermatogonial stem-cell renewal factor [Fenneropenaeus chinensis]	2.64243e-99
	comp66701_c0_seq3	testis derived transcript (3 LIM domains), isoform CRA_a [Homo sapiens]	6.06095e-22
	comp65146_c0_seq1	testis kinesin-like protein KIFC1 [Eriocheir sinensis]	0
	comp73297_c0_seq1	testis-expressed sequence 10 protein [Mus musculus]	1.15525e-31
	comp67422_c0_seq1	testis-expressed sequence 2 protein-like [Anolis carolinensis]	1.7491e-09
	comp76442_c0_seq21	testis-specific gene 10 protein [Danio rerio]	4.69295e-10
	comp59942_c0_seq1	testis-expressed sequence 2 protein-like [Nasonia vitripennis]	3.51255e-13
	comp61811_c0_seq1	Centrosomal protein of 41 kDa (Cep41 protein) (Testis-specificprotein A14 protein) [Schistosoma mansoni]	2.55317e-19
	comp67422_c0_seq2	testis-expressed sequence 2 protein-like [Equus caballus]	2.36745e-16
	comp69264_c0_seq3	zinc finger protein 76 (expressed in testis)-like [Saccoglossus kowalevskii]	9.45285e-14
	comp76256_c1_seq1	testis enhanced protein [Scylla paramamosain]	6.78322e-09
Transformer-2	comp74937_c1_seq33	transformer-2 protein [Penaeus monodon]	1.6998e-46	Sex determination
	comp74937_c1_seq2	variant transformer-2 protein [Penaeus monodon]	2.18253e-45
Tsu/Y14	comp60290_c0_seq1	tsunagi/Y14 [Macrobrachium nipponense]	1.22265e-69	Oocyte differentiation
Virilizer	comp30186_c0_seq1	virilizer-like protein [Daphnia pulex]	3.38493e-08	Sex determination
	comp33591_c0_seq2	Protein virilizer [Acromyrmex echinatior]	1.81023e-25
Wdr47	comp74208_c0_seq1	WD repeat-containing protein 47 [Harpegnathos saltator]	3.33449e-77	Spermatogenesis
WNT4	comp30980_c0_seq1	protein Wnt-4-like [Bos taurus]	1.53802e-56	Oogenesis
	comp9493_c0_seq1	putative secreted signaling factor WNT4 [Daphnia pulex]	5.87015e-09
