# Supplementary material for: Comparative Transcriptome Analysis Reveals Sex-Biased Gene Expression in Juvenile Chinese Mitten Crab Eriocheir sinensis
Source: PLoS One. 2015 Jul 20;10(7):e0133068. doi: 10.1371/journal.pone.0133068 (PMC4507985; doi:10.1371/journal.pone.0133068)
Supplement: S7 Table — (XLS) [file pone.0133068.s014.xls]

## Sheet: Sheet1
S7 Table. Differentially expressed genes from female and male Eriocheir sinensis transcriptomes.
Up-regulated genes in female				Up-regulated genes in male
id	foldChange F/M	Annotation	#	id	foldChange M/F	Annotation	#
comp7046_c0_seq1	6.71324	gi|241998476|ref|XP_002433881.1|O-linked N-acetylglucosamine transferase, OGT, putative [Ixodes scapularis] >gnl|BL_ORD_ID|1010639 O-linked N-acetylglucosamine transferase, OGT, putative [Ixodes scapularis]	#	comp4455_c0_seq1	5.73494	gi|345480397|ref|XP_001607078.2|PREDICTED: rotatin-like [Nasonia vitripennis]	#
comp9096_c0_seq1	2.68529	gi|242020810|ref|XP_002430844.1|hypothetical protein Phum_PHUM501430 [Pediculus humanus corporis] >gnl|BL_ORD_ID|998143 hypothetical protein Phum_PHUM501430 [Pediculus humanus corporis]	#	comp6190_c0_seq1	3.00402	gi|405969877|gb|EKC34822.1|hypothetical protein CGI_10022524 [Crassostrea gigas]	#
comp9126_c0_seq1	2.83658	gi|291237491|ref|XP_002738668.1|PREDICTED: hypothetical protein [Saccoglossus kowalevskii]	#	comp7043_c0_seq1	4.09639	gi|291228932|ref|XP_002734431.1|PREDICTED: predicted protein-like [Saccoglossus kowalevskii]	#
comp9182_c0_seq1	5.99198	gi|77799487|dbj|BAE46603.1|reverse transcriptase [Eptatretus burgeri]	#	comp7328_c0_seq1	3.48193	gi|391336818|ref|XP_003742775.1|PREDICTED: probable phospholipid-transporting ATPase ID [Metaseiulus occidentalis]	#
comp10204_c0_seq1	3.34056	gi|224088460|ref|XP_002187551.1|PREDICTED: major facilitator superfamily domain-containing protein 7-a-like [Taeniopygia guttata]	#	comp8592_c0_seq1	5.59839	gi|321479382|gb|EFX90338.1|hypothetical protein DAPPUDRAFT_309733 [Daphnia pulex]	#
comp13112_c0_seq1	2.33021	gi|195143507|ref|XP_002012739.1|GL23767 [Drosophila persimilis] >gnl|BL_ORD_ID|796026 GL23767 [Drosophila persimilis]	#	comp9581_c0_seq1	2.98795	gi|11560038|ref|NP_071576.1|lactosylceramide 4-alpha-galactosyltransferase [Rattus norvegicus] >gnl|BL_ORD_ID|174355 RecName: Full=Lactosylceramide 4-alpha-galactosyltransferase; AltName: Full=Alpha-1,4-N-acetylglucosaminyltransferase; AltName: Full=Alpha-1,4-galactosyltransferase; AltName: Full=Alpha4Gal-T1; AltName: Full=Globotriaosylceramide synthase; Short=Gb3 synthase; AltName: Full=UDP-gala…	#
comp13759_c0_seq1	2.06515	gi|270015909|gb|EFA12357.1|hypothetical protein TcasGA2_TC002063 [Tribolium castaneum]	#	comp10184_c0_seq1	5.38382	gi|405964583|gb|EKC30050.1|Vitellogenin, partial [Crassostrea gigas]	#
comp15377_c0_seq1	8.95825	gi|207298827|gb|ACI23565.1|skeletal muscle actin 2 [Homarus americanus]	#	comp11788_c0_seq1	2.63594	gi|321477459|gb|EFX88418.1|hypothetical protein DAPPUDRAFT_311335 [Daphnia pulex]	#
comp17547_c0_seq1	2.00806	gi|472350744|ref|XP_004395059.1|PREDICTED: keratin, type I cytoskeletal 10 [Odobenus rosmarus divergens]	#	comp14982_c0_seq1	2.29107	gi|429535130|emb|CCE73651.2|chymotrypsin-like proteinase [Scylla paramamosain]	#
comp21206_c0_seq1	2.07713	gi|195964839|gb|ACG60421.1|myosin heavy chain isoform 3 [Ocypode quadrata]	#	comp18326_c0_seq1	2.2009	gi|320090149|gb|ADW08726.1|C-type lectin-1 [Litopenaeus vannamei]	#
comp25806_c0_seq1	3.75844	gi|345494778|ref|XP_003427368.1|PREDICTED: hypothetical protein LOC100679995 [Nasonia vitripennis]	#	comp21641_c0_seq1	3.58744	gi|19774211|gb|AAL99079.1|AF492483_1zinc proteinase Mpc1 [Paralithodes camtschaticus]	#
comp34938_c0_seq1	7.22964	gi|310706686|gb|ADP08787.1|dopamine beta hydroxylase [Azumapecten farreri]	#	comp22144_c0_seq1	2.66508	gi|320090151|gb|ADW08727.1|C-type lectin-2 [Litopenaeus vannamei]	#
comp38063_c0_seq1	2.39032	gi|312379447|gb|EFR25716.1|hypothetical protein AND_08703 [Anopheles darlingi]	#	comp26770_c0_seq1	2.62787	gi|350424808|ref|XP_003493919.1|PREDICTED: sodium-dependent nutrient amino acid transporter 1-like [Bombus impatiens]	#
comp43416_c0_seq1	7.9895	gi|195384511|ref|XP_002050961.1|GJ22438 [Drosophila virilis] >gnl|BL_ORD_ID|832060 GJ22438 [Drosophila virilis]	#	comp28772_c0_seq1	4.09639	gi|189239517|ref|XP_975559.2|PREDICTED: similar to CG34113 CG34113-PP [Tribolium castaneum]	#
comp44021_c0_seq1	2.36114	gi|342306028|dbj|BAK54118.1|Distal-less, partial [Caprella scaura]	#	comp35940_c0_seq1	3.13006	gi|91084075|ref|XP_967986.1|PREDICTED: similar to luciferin-regenerating enzyme [Tribolium castaneum] >gnl|BL_ORD_ID|261487 hypothetical protein TcasGA2_TC013045 [Tribolium castaneum]	#
comp44945_c0_seq1	2.45612	gi|29788123|emb|CAD55597.1|troponin C [Lethocerus indicus]	#	comp37247_c0_seq1	2.4199	gi|443729772|gb|ELU15575.1|hypothetical protein CAPTEDRAFT_189439 [Capitella teleta]	#
comp44997_c0_seq3	2.2811	gi|198424085|ref|XP_002128606.1|PREDICTED: uncharacterized protein LOC100177726 [Ciona intestinalis]	#	comp40188_c0_seq1	2.37658	gi|443692721|gb|ELT94260.1|hypothetical protein CAPTEDRAFT_206861 [Capitella teleta]	#
comp45170_c0_seq1	2.38266	gi|478250085|gb|ENN70591.1|hypothetical protein YQE_12766, partial [Dendroctonus ponderosae]	#	comp41246_c0_seq1	3.52289	gi|170031583|ref|XP_001843664.1|neuroendocrine protein 7b2 [Culex quinquefasciatus] >gnl|BL_ORD_ID|659440 neuroendocrine protein 7b2 [Culex quinquefasciatus]	#
comp46429_c0_seq1	2.25774	gi|156338785|ref|XP_001620036.1|hypothetical protein NEMVEDRAFT_v1g149379 [Nematostella vectensis] >gnl|BL_ORD_ID|552731 predicted protein [Nematostella vectensis]	#	comp41481_c0_seq1	3.46617	gi|478733532|gb|AGJ51191.1|olfactory ionotropic receptor IR4 [Panulirus argus]	#
comp48414_c0_seq2	6.85407	gi|405952265|gb|EKC20097.1|Omega-amidase NIT2-B [Crassostrea gigas]	#	comp41698_c0_seq1	2.53012	gi|291226708|ref|XP_002733327.1|PREDICTED: predicted protein-like [Saccoglossus kowalevskii]	#
comp49125_c0_seq1	2.20237	gi|393906651|gb|EFO14799.2|adenylate kinase isoenzyme [Loa loa]	#	comp43295_c0_seq1	3.12349	gi|326578593|gb|ADZ95867.1|reverse transcriptase, partial [Coenonympha glycerion]	#
comp49831_c0_seq1	2.11696	gi|321454586|gb|EFX65751.1|hypothetical protein DAPPUDRAFT_264276 [Daphnia pulex]	#	comp43395_c0_seq2	2.72117	gi|321457297|gb|EFX68386.1|hypothetical protein DAPPUDRAFT_218276 [Daphnia pulex]	#
comp50242_c0_seq1	3.71725	gi|321463034|gb|EFX74053.1|hypothetical protein DAPPUDRAFT_252370 [Daphnia pulex]	#	comp45203_c0_seq1	2.17243	gi|296803399|gb|ADH53777.1|C-type lectin receptor protein [Eriocheir sinensis]	#
comp51553_c0_seq1	2.86696	gi|321466083|gb|EFX77080.1|hypothetical protein DAPPUDRAFT_54555 [Daphnia pulex]	#	comp49279_c0_seq1	2.84966	gi|119627579|gb|EAX07174.1|hCG1793893 [Homo sapiens]	#
comp51712_c0_seq1	2.73888	gi|383860552|ref|XP_003705753.1|PREDICTED: exosome complex exonuclease RRP44-like [Megachile rotundata]	#	comp49489_c0_seq1	2.18718	gi|321457150|gb|EFX68242.1|hypothetical protein DAPPUDRAFT_93618 [Daphnia pulex]	#
comp53752_c0_seq1	4.03733	gi|347964977|ref|XP_003437179.1|AGAP001027-PB [Anopheles gambiae str. PEST] >gnl|BL_ORD_ID|1790015 AGAP001027-PB [Anopheles gambiae str. PEST]	#	comp50124_c0_seq1	2.62169	gi|91084685|ref|XP_968610.1|PREDICTED: similar to CG3556 CG3556-PA [Tribolium castaneum] >gnl|BL_ORD_ID|261673 hypothetical protein TcasGA2_TC015544 [Tribolium castaneum]	#
comp54631_c0_seq1	3.93756	gi|385269627|gb|AFI56572.1|crustin [Scylla tranquebarica]	#	comp50829_c0_seq1	2.54886	gi|478250071|gb|ENN70577.1|hypothetical protein YQE_12752, partial [Dendroctonus ponderosae]	#
comp54770_c0_seq2	2.04336	gi|440901282|gb|ELR52257.1|hypothetical protein M91_12495, partial [Bos grunniens mutus]	#	comp51877_c0_seq1	2.30478	gi|241756258|ref|XP_002406384.1|hypothetical protein IscW_ISCW021037 [Ixodes scapularis] >gnl|BL_ORD_ID|1020937 hypothetical protein IscW_ISCW021037 [Ixodes scapularis]	#
comp56883_c0_seq1	7.85909	gi|291242769|ref|XP_002741281.1|PREDICTED: Nit protein 2-like [Saccoglossus kowalevskii]	#	comp52850_c0_seq2	2.61495	gi|342326328|gb|AEL23079.1|PAPI I [Cherax quadricarinatus]	#
comp57403_c0_seq1	3.69154	gi|242010809|ref|XP_002426151.1|TNF receptor-associated factor, putative [Pediculus humanus corporis] >gnl|BL_ORD_ID|993456 TNF receptor-associated factor, putative [Pediculus humanus corporis]	#	comp53316_c0_seq1	2.66062	gi|405975075|gb|EKC39671.1|Heme-binding protein 2 [Crassostrea gigas]	#
comp57767_c0_seq1	2.318	gi|225348408|gb|ACN87221.1|phenoloxidase activating factor [Portunus trituberculatus] >gnl|BL_ORD_ID|1069440 prophenoloxidase-activating factor [Portunus trituberculatus]	#	comp53821_c0_seq1	4.64257	gi|195459921|ref|XP_002075783.1|GK24899 [Drosophila willistoni] >gnl|BL_ORD_ID|856283 GK24899 [Drosophila willistoni]	#
comp58063_c0_seq3	2.15915	gi|328700364|ref|XP_001946672.2|PREDICTED: chorion peroxidase-like [Acyrthosiphon pisum]	#	comp53898_c0_seq1	3.21859	gi|405960568|gb|EKC26482.1|hypothetical protein CGI_10007813 [Crassostrea gigas]	#
comp58153_c0_seq1	2.87197	gi|239505087|gb|ACR78689.1|hypothetical cuticle protein [Rimicaris exoculata]	#	comp54211_c0_seq1	2.04273	gi|121511992|gb|ABM55447.1|ribosome-associated membrane protein [Xenopsylla cheopis]	#
comp58194_c0_seq1	2.32046	gi|38174558|gb|AAH60934.1|Synovial sarcoma, X breakpoint 2 interacting protein [Danio rerio]	#	comp54252_c0_seq1	7.65831	gi|405971870|gb|EKC36676.1|Placental protein 11 [Crassostrea gigas]	#
comp58482_c0_seq1	7.43123	gi|34392525|dbj|BAC82590.1|reverse transcriptase [Ciona intestinalis]	#	comp54270_c0_seq1	2.55641	gi|283854615|gb|ADB44903.1|peritrophin [Macrobrachium nipponense]	#
comp58503_c0_seq1	4.1395	gi|156407368|ref|XP_001641516.1|predicted protein [Nematostella vectensis] >gnl|BL_ORD_ID|573961 predicted protein [Nematostella vectensis]	#	comp54328_c1_seq1	2.52268	gi|120564780|gb|ABM30179.1|macrophage migration inhibitory factor [Anisakis simplex]	#
comp58663_c0_seq1	2.34672	gi|321463510|gb|EFX74525.1|hypothetical protein DAPPUDRAFT_307177 [Daphnia pulex]	#	comp55050_c0_seq2	2.81211	gi|17737563|ref|NP_524024.1|salivary gland secretion 3 [Drosophila melanogaster] >gnl|BL_ORD_ID|55335 RecName: Full=Salivary glue protein Sgs-3; Flags: Precursor >gnl|BL_ORD_ID|55335 salivary gland glue protein [Drosophila melanogaster] >gnl|BL_ORD_ID|55335 salivary gland secretion 3 [Drosophila melanogaster]	#
comp58745_c0_seq1	2.25217	gi|306847584|gb|ADN06259.1|HPT factor 9 [Pacifastacus leniusculus]	#	comp55602_c0_seq1	2.74494	gi|449664802|ref|XP_002166396.2|PREDICTED: epididymal secretory protein E1-like [Hydra magnipapillata]	#
comp58784_c1_seq3	2.42374	gi|242009301|ref|XP_002425428.1|conserved hypothetical protein [Pediculus humanus corporis] >gnl|BL_ORD_ID|992733 conserved hypothetical protein [Pediculus humanus corporis]	#	comp55706_c0_seq2	4.01836	gi|32263623|gb|AAO61672.2|cellulase GHF9 [Cherax quadricarinatus]	#
comp59383_c0_seq2	2.07039	gi|270297210|ref|NP_001161910.1|cuticular protein analogous to peritrophins 3-A1 precursor [Tribolium castaneum] >gnl|BL_ORD_ID|264018 cuticular protein analogous to peritrophins 3-A1 [Tribolium castaneum] >gnl|BL_ORD_ID|264018 hypothetical protein TcasGA2_TC011140 [Tribolium castaneum]	#	comp56129_c0_seq1	2.06808	gi|345807088|ref|XP_538011.3|PREDICTED: regucalcin [Canis lupus familiaris]	#
comp59650_c0_seq1	2.2173	gi|262401257|gb|ACY66531.1|hypothetical protein [Scylla paramamosain]	#	comp56271_c0_seq1	2.36822	gi|321469457|gb|EFX80437.1|hypothetical protein DAPPUDRAFT_304124 [Daphnia pulex]	#
comp59739_c0_seq1	3.17353	gi|410924167|ref|XP_003975553.1|PREDICTED: aspartate--tRNA ligase, mitochondrial-like [Takifugu rubripes]	#	comp56599_c0_seq1	3.67699	gi|296042351|gb|ADG85665.1|lectin A isoform 2 [Marsupenaeus japonicus]	#
comp60443_c0_seq2	10.3105	gi|296045879|gb|ADG86240.1|triosephosphate isomerase [Penaeus monodon]	#	comp56987_c0_seq1	5.17204	gi|237825142|gb|ACR20474.1|lipopolysaccharide and beta-1,3-glucan binding protein [Procambarus clarkii]	#
comp60552_c0_seq1	2.10015	gi|392499121|gb|AFM75821.1|myosin light chain 2 [Procambarus clarkii]	#	comp57612_c0_seq1	2.15644	gi|289719545|gb|ADD17345.1|ferritin 3 [Eriocheir sinensis]	#
comp60573_c0_seq1	2.54852	gi|158288205|ref|XP_310082.4|AGAP009405-PA [Anopheles gambiae str. PEST] >gnl|BL_ORD_ID|587620 AGAP009405-PA [Anopheles gambiae str. PEST]	#	comp58024_c0_seq1	3.5502	gi|326578660|gb|ADZ95894.1|reverse transcriptase, partial [Erebia theano]	#
comp60659_c0_seq1	2.59107	gi|295016231|emb|CBH30981.1|Sp6-9 protein [Parhyale hawaiensis]	#	comp58276_c0_seq1	2.09131	gi|432956495|ref|XP_004085721.1|PREDICTED: D-aspartate oxidase-like, partial [Oryzias latipes]	#
comp61044_c0_seq2	2.13448	gi|270001798|gb|EEZ98245.1|hypothetical protein TcasGA2_TC000684 [Tribolium castaneum]	#	comp59036_c0_seq2	2.50958	gi|488531398|ref|XP_004457454.1|PREDICTED: plasminogen receptor (KT) [Dasypus novemcinctus]	#
comp61426_c0_seq2	2.08313	gi|229368511|gb|ACQ59118.1|Trx1 [Eriocheir sinensis]	#	comp59041_c0_seq1	2.53098	gi|260787980|ref|XP_002589029.1|hypothetical protein BRAFLDRAFT_115040 [Branchiostoma floridae] >gnl|BL_ORD_ID|969310 hypothetical protein BRAFLDRAFT_115040 [Branchiostoma floridae]	#
comp61640_c0_seq1	2.47131	gi|241818201|ref|XP_002416560.1|coiled-coil domain-containing protein, putative [Ixodes scapularis] >gnl|BL_ORD_ID|1025782 coiled-coil domain-containing protein, putative [Ixodes scapularis]	#	comp59387_c0_seq1	4.16075	gi|290561421|gb|ADD38111.1|Beta-crystallin A1 [Lepeophtheirus salmonis]	#
comp61855_c0_seq1	5.22564	gi|327277295|ref|XP_003223401.1|PREDICTED: major facilitator superfamily domain-containing protein 7-a-like [Anolis carolinensis]	#	comp59688_c0_seq1	11.9614	gi|392883212|gb|AFM90438.1|cytochrome P450, family 3, subfamily A, polypeptide 4 [Callorhinchus milii]	#
comp61957_c0_seq1	2.7167	gi|51890382|emb|CAH25399.1|carcinin-like protein [Carcinus maenas]	#	comp59992_c1_seq2	2.31191	gi|186696079|gb|ACC86854.1|C-type lectin-like domain-containing protein PtLP [Portunus trituberculatus]	#
comp62183_c0_seq1	2.99552	gi|242246993|ref|NP_001156258.1|uncharacterized protein LOC100167365 precursor [Acyrthosiphon pisum] >gnl|BL_ORD_ID|759346 ACYPI008164 [Acyrthosiphon pisum]	#	comp60030_c0_seq1	2.42399	gi|18203492|sp|Q9U620.1|MTCU_CALSIRecName: Full=Copper-specific metallothionein-2; AltName: Full=CuMT-II >gnl|BL_ORD_ID|128004 copper-specific metallothionein CuMT-II [Callinectes sapidus]	#
comp62267_c0_seq1	3.03791	gi|158253938|gb|AAI53979.1|LOC795591 protein [Danio rerio]	#	comp60403_c0_seq1	5.05995	gi|321473829|gb|EFX84795.1|hypothetical protein DAPPUDRAFT_238153 [Daphnia pulex]	#
comp62598_c0_seq1	2.73179	gi|357631786|gb|EHJ79255.1|putative sulfate transporter [Danaus plexippus]	#	comp60595_c0_seq1	2.20849	gi|321469613|gb|EFX80593.1|hypothetical protein DAPPUDRAFT_32841 [Daphnia pulex]	#
comp63224_c0_seq2	2.93704	gi|321473004|gb|EFX83972.1|putative histone deacetylase HDAC6 protein [Daphnia pulex]	#	comp60626_c0_seq1	2.50179	gi|62122855|ref|NP_001014354.1|lysosomal alpha-mannosidase precursor [Danio rerio] >gnl|BL_ORD_ID|338272 Zgc:110815 [Danio rerio] >gnl|BL_ORD_ID|338272 Zgc:110815 protein [Danio rerio]	#
comp63284_c0_seq1	2.27138	gi|3287772|sp|P81384.1|CU1A_HOMAMRecName: Full=Cuticle protein AMP1A; AltName: Full=HA-AMP1A	#	comp60626_c0_seq2	2.37751	gi|170061342|ref|XP_001866194.1|lysosomal alpha-mannosidase [Culex quinquefasciatus] >gnl|BL_ORD_ID|667777 lysosomal alpha-mannosidase [Culex quinquefasciatus]	#
comp63300_c1_seq1	2.10737	gi|227150086|gb|ACP19733.1|clip domain serine protease [Eriocheir sinensis]	#	comp61111_c0_seq1	4.16619	gi|296042353|gb|ADG85666.1|lectin A isoform 1 [Marsupenaeus japonicus]	#
comp63404_c0_seq1	2.11569	gi|242016965|ref|XP_002428965.1|Aminopeptidase N precursor, putative [Pediculus humanus corporis] >gnl|BL_ORD_ID|996267 Aminopeptidase N precursor, putative [Pediculus humanus corporis]	#	comp61173_c0_seq2	2.28715	gi|242021955|ref|XP_002431408.1|apical endosomal glycoprotein precursor, putative [Pediculus humanus corporis] >gnl|BL_ORD_ID|998702 apical endosomal glycoprotein precursor, putative [Pediculus humanus corporis]	#
comp63823_c0_seq1	2.03612	gi|332374752|gb|AEE62517.1|unknown [Dendroctonus ponderosae] >gnl|BL_ORD_ID|2164813 hypothetical protein YQE_07223, partial [Dendroctonus ponderosae]	#	comp61312_c0_seq3	4.06713	gi|337733628|gb|AEI72263.1|insulin-like androgenic gland factor [Callinectes sapidus]	#
comp64037_c1_seq2	2.32022	gi|340377417|ref|XP_003387226.1|PREDICTED: ficolin-2-like [Amphimedon queenslandica]	#	comp61864_c1_seq1	2.86747	gi|386768564|ref|NP_001246491.1|CG3376, isoform C [Drosophila melanogaster] >gnl|BL_ORD_ID|1333570 MIP21179p [Drosophila melanogaster] >gnl|BL_ORD_ID|1333570 CG3376, isoform C [Drosophila melanogaster]	#
comp64167_c0_seq1	5.78676	gi|307179301|gb|EFN67673.1|hypothetical protein EAG_00735 [Camponotus floridanus]	#	comp61910_c0_seq2	2.05185	gi|390357754|ref|XP_003729088.1|PREDICTED: RNA-directed DNA polymerase from mobile element jockey-like [Strongylocentrotus purpuratus]	#
comp64838_c0_seq1	2.27397	gi|12844236|dbj|BAB26288.1|unnamed protein product [Mus musculus]	#	comp62256_c0_seq3	2.0863	gi|242025586|ref|XP_002433205.1|conserved hypothetical protein [Pediculus humanus corporis] >gnl|BL_ORD_ID|1000495 conserved hypothetical protein [Pediculus humanus corporis]	#
comp65061_c0_seq3	2.95304	gi|195436762|ref|XP_002066324.1|GK18232 [Drosophila willistoni] >gnl|BL_ORD_ID|846933 GK18232 [Drosophila willistoni]	#	comp62386_c0_seq1	3.44953	gi|441430624|gb|AGC31447.1|C-type lectin [Eriocheir sinensis]	#
comp65093_c0_seq6	2.74553	gi|340712191|ref|XP_003394647.1|PREDICTED: hypothetical protein LOC100648429 [Bombus terrestris]	#	comp62855_c0_seq1	3.2259	gi|156552246|ref|XP_001606515.1|PREDICTED: lipase 3-like [Nasonia vitripennis]	#
comp65200_c0_seq1	3.83613	gi|348509115|ref|XP_003442097.1|PREDICTED: ADP-ribosylation factor 1-like [Oreochromis niloticus] >gnl|BL_ORD_ID|1988164 PREDICTED: ADP-ribosylation factor 1-like [Maylandia zebra]	#	comp62986_c0_seq1	2.29261	gi|158286516|ref|XP_565221.2|AGAP006974-PA [Anopheles gambiae str. PEST] >gnl|BL_ORD_ID|588562 AGAP006974-PA [Anopheles gambiae str. PEST]	#
comp65200_c0_seq3	3.09472	gi|292807621|gb|ADE42874.1|ADP-ribosylation factor [Marsupenaeus japonicus]	#	comp63076_c0_seq1	2.14428	gi|126307797|ref|XP_001374060.1|PREDICTED: glucosylceramidase-like [Monodelphis domestica]	#
comp65469_c0_seq1	2.38871	gi|321478908|gb|EFX89864.1|hypothetical protein DAPPUDRAFT_189791 [Daphnia pulex]	#	comp63169_c0_seq3	2.51635	gi|321472351|gb|EFX83321.1|hypothetical protein DAPPUDRAFT_301864 [Daphnia pulex]	#
comp65528_c0_seq3	7.7756	gi|260829747|ref|XP_002609823.1|hypothetical protein BRAFLDRAFT_219540 [Branchiostoma floridae] >gnl|BL_ORD_ID|974894 hypothetical protein BRAFLDRAFT_219540 [Branchiostoma floridae]	#	comp63306_c0_seq1	2.73092	gi|351699829|gb|EHB02748.1|Glucose-dependent insulinotropic receptor, partial [Heterocephalus glaber]	#
comp65760_c0_seq1	2.14557	gi|321472288|gb|EFX83258.1|hypothetical protein DAPPUDRAFT_48062 [Daphnia pulex]	#	comp63692_c0_seq1	2.15781	gi|498935142|ref|XP_004540850.1|PREDICTED: centrosomal protein of 170 kDa protein B-like isoform X2 [Maylandia zebra]	#
comp66012_c0_seq1	2.13603	gi|405955756|gb|EKC22738.1|Laminin-like protein epi-1 [Crassostrea gigas]	#	comp63990_c0_seq2	2.26381	gi|332030076|gb|EGI69901.1|Trans-1,2-dihydrobenzene-1,2-diol dehydrogenase [Acromyrmex echinatior]	#
comp66181_c0_seq3	3.41611	gi|321465641|gb|EFX76641.1|hypothetical protein DAPPUDRAFT_54951 [Daphnia pulex]	#	comp64049_c0_seq1	2.19674	gi|260796543|ref|XP_002593264.1|hypothetical protein BRAFLDRAFT_124872 [Branchiostoma floridae] >gnl|BL_ORD_ID|969512 hypothetical protein BRAFLDRAFT_124872 [Branchiostoma floridae]	#
comp66244_c0_seq3	2.3322	gi|167583512|ref|NP_001107999.1|centromere protein X [Bos taurus] >gnl|BL_ORD_ID|380467 RecName: Full=Centromere protein X; Short=CENP-X; AltName: Full=FANCM-interacting histone fold protein 2; AltName: Full=Fanconi anemia-associated polypeptide of 10 kDa; AltName: Full=Stimulated by retinoic acid gene 13 protein homolog >gnl|BL_ORD_ID|380467 Stimulated by retinoic acid 13 homolog (mouse) [Bos ta…	#	comp64071_c0_seq1	2.50799	gi|405969419|gb|EKC34390.1|hypothetical protein CGI_10025748 [Crassostrea gigas]	#
comp66477_c0_seq3	4.27206	gi|357609939|gb|EHJ66751.1|hypothetical protein KGM_16736 [Danaus plexippus]	#	comp64071_c0_seq2	2.66872	gi|405963479|gb|EKC29048.1|Isopenicillin N synthetase [Crassostrea gigas]	#
comp66477_c0_seq5	6.5153	gi|405952708|gb|EKC20487.1|Protein Dom3Z [Crassostrea gigas]	#	comp64087_c0_seq4	3.06151	gi|449278153|gb|EMC86107.1|Glutamine-rich protein 2 [Columba livia]	#
comp66850_c0_seq1	2.05564	gi|408369235|gb|AFU61590.1|crustin 2 [Portunus trituberculatus]	#	comp64290_c0_seq1	3.16944	gi|312382875|gb|EFR28169.1|hypothetical protein AND_04219 [Anopheles darlingi]	#
comp66967_c0_seq1	2.28403	gi|346685078|gb|AEO46462.1|superoxidase dismutase [Eisenia fetida]	#	comp64350_c0_seq1	3.1121	gi|459181463|ref|XP_002120042.2|PREDICTED: meprin A subunit beta-like [Ciona intestinalis]	#
comp67081_c0_seq2	3.74499	gi|321471327|gb|EFX82300.1|hypothetical protein DAPPUDRAFT_302580 [Daphnia pulex]	#	comp64554_c0_seq1	2.61594	gi|260829625|ref|XP_002609762.1|hypothetical protein BRAFLDRAFT_78594 [Branchiostoma floridae] >gnl|BL_ORD_ID|974868 hypothetical protein BRAFLDRAFT_78594 [Branchiostoma floridae]	#
comp67149_c0_seq1	2.13788	gi|357620443|gb|EHJ72635.1|putative sugar transporter protein 5 [Danaus plexippus]	#	comp64554_c0_seq3	2.67952	gi|50755288|ref|XP_414685.1|PREDICTED: betaine--homocysteine S-methyltransferase 1 [Gallus gallus]	#
comp67168_c0_seq1	2.05983	gi|209418846|gb|ACI46638.1|serine proteinase [Portunus trituberculatus]	#	comp64775_c0_seq1	2.0548	gi|72000177|ref|NP_001024077.1|Protein AVR-15, isoform b [Caenorhabditis elegans] >gnl|BL_ORD_ID|121928 Protein AVR-15, isoform b [Caenorhabditis elegans]	#
comp67235_c0_seq1	2.16264	gi|254680853|gb|ACT78700.1|trypsin-like serine protease [Eriocheir sinensis]	#	comp64882_c0_seq2	2.13171	gi|383849146|ref|XP_003700207.1|PREDICTED: c-1-tetrahydrofolate synthase, cytoplasmic-like [Megachile rotundata]	#
comp67267_c0_seq3	2.25217	gi|363498188|gb|AEW24506.1|Kazal-type protease inhibitor [Eriocheir sinensis]	#	comp64952_c0_seq1	2.12371	gi|405966720|gb|EKC31963.1|Angiopoietin-4 [Crassostrea gigas]	#
comp67291_c1_seq3	2.62758	gi|375173476|gb|AFA42361.1|clip domain serine proteinase 3 [Portunus trituberculatus]	#	comp64955_c0_seq2	2.27037	gi|334349731|ref|XP_001378274.2|PREDICTED: tripartite motif-containing protein 59-like [Monodelphis domestica]	#
comp67410_c0_seq3	3.31611	gi|321473126|gb|EFX84094.1|hypothetical protein DAPPUDRAFT_315258 [Daphnia pulex]	#	comp65038_c0_seq1	2.05112	gi|340374116|ref|XP_003385584.1|PREDICTED: retinol dehydrogenase 13-like [Amphimedon queenslandica]	#
comp67498_c0_seq2	2.00884	gi|170030730|ref|XP_001843241.1|conserved hypothetical protein [Culex quinquefasciatus] >gnl|BL_ORD_ID|657072 conserved hypothetical protein [Culex quinquefasciatus]	#	comp65276_c0_seq1	2.64812	gi|291227479|ref|XP_002733711.1|PREDICTED: solute carrier family 10 (sodium/bile acid cotransporter family), member 2-like [Saccoglossus kowalevskii]	#
comp67646_c0_seq1	2.24732	gi|74356259|gb|AAI04710.1|LOC500420 protein, partial [Rattus norvegicus]	#	comp65681_c0_seq1	2.14681	gi|340726819|ref|XP_003401750.1|PREDICTED: transcription factor HNF-4 homolog isoform 2 [Bombus terrestris]	#
comp67646_c0_seq4	2.18186	gi|488544601|ref|XP_004463845.1|PREDICTED: thiosulfate sulfurtransferase/rhodanese-like domain-containing protein 3 [Dasypus novemcinctus]	#	comp65726_c0_seq1	3.73264	gi|391341118|ref|XP_003744878.1|PREDICTED: mid1-interacting protein 1-like isoform 1 [Metaseiulus occidentalis] >gnl|BL_ORD_ID|2320260 PREDICTED: mid1-interacting protein 1-like isoform 2 [Metaseiulus occidentalis] >gnl|BL_ORD_ID|2320260 PREDICTED: mid1-interacting protein 1-like isoform 3 [Metaseiulus occidentalis]	#
comp67780_c0_seq3	2.04262	gi|443695138|gb|ELT96105.1|hypothetical protein CAPTEDRAFT_195081 [Capitella teleta]	#	comp65840_c0_seq1	2.50065	gi|270007404|gb|EFA03852.1|hypothetical protein TcasGA2_TC013968 [Tribolium castaneum]	#
comp67931_c0_seq2	7.21028	gi|304441009|gb|ADM33942.1|lysozyme [Scylla paramamosain]	#	comp65893_c0_seq1	2.08816	gi|345486622|ref|XP_001605513.2|PREDICTED: WD repeat domain phosphoinositide-interacting protein 2-like [Nasonia vitripennis]	#
comp68060_c0_seq1	2.35399	gi|195474087|ref|XP_002089323.1|GE24820 [Drosophila yakuba] >gnl|BL_ORD_ID|858430 GE24820 [Drosophila yakuba]	#	comp65924_c1_seq1	2.31071	gi|41387224|gb|AAO17927.2|AF468016_1alpha-amylase [Corbicula fluminea]	#
comp68060_c0_seq7	2.94727	gi|307201520|gb|EFN81283.1|Uncharacterized sodium-dependent transporter CG3252 [Harpegnathos saltator]	#	comp66005_c0_seq1	2.65952	gi|4902487|emb|CAB43519.1|zinc proteinase [Astacus astacus]	#
comp68060_c0_seq13	3.219	gi|170074024|ref|XP_001870500.1|sodium/Chloride dependent amino acid transporter [Culex quinquefasciatus] >gnl|BL_ORD_ID|659665 sodium/Chloride dependent amino acid transporter [Culex quinquefasciatus]	#	comp66066_c0_seq1	2.56982	gi|390341274|ref|XP_003725419.1|PREDICTED: tripartite motif-containing protein 71-like [Strongylocentrotus purpuratus]	#
comp68060_c0_seq14	2.96429	gi|307201521|gb|EFN81284.1|Uncharacterized sodium-dependent transporter CG3252 [Harpegnathos saltator]	#	comp66076_c0_seq2	4.73586	gi|358357317|gb|AEU08498.1|selenium-dependent glutathione peroxidase [Procambarus clarkii]	#
comp68137_c0_seq1	12.0743	gi|21358765|gb|AAM47019.1|dopamine beta hydroxylase [Homarus americanus]	#	comp66132_c0_seq2	3.71996	gi|326680520|ref|XP_003201537.1|PREDICTED: putative nuclease HARBI1-like [Danio rerio]	#
comp68364_c0_seq1	3.16791	gi|260799385|ref|XP_002594677.1|hypothetical protein BRAFLDRAFT_130922 [Branchiostoma floridae] >gnl|BL_ORD_ID|960194 hypothetical protein BRAFLDRAFT_130922 [Branchiostoma floridae]	#	comp66365_c0_seq1	2.59159	gi|241997726|ref|XP_002433512.1|fad oxidoreductase, putative [Ixodes scapularis] >gnl|BL_ORD_ID|1005958 fad oxidoreductase, putative [Ixodes scapularis]	#
comp68435_c0_seq1	2.1869	gi|340381608|ref|XP_003389313.1|PREDICTED: hypothetical protein LOC100635160 [Amphimedon queenslandica]	#	comp66369_c0_seq1	3.16664	gi|347227|gb|AAA49027.1|reverse transcriptase, partial [Gallus gallus]	#
comp68647_c0_seq1	2.0105	gi|136223|sp|P05547.1|TNNI_PONLERecName: Full=Troponin I; Short=TnI >gnl|BL_ORD_ID|30041 troponin I, fast skeletal muscle - broad-fingered crayfish	#	comp66731_c0_seq2	5.14324	gi|380022574|ref|XP_003695116.1|PREDICTED: uncharacterized protein LOC100867573 [Apis florea]	#
comp68647_c0_seq2	2.00946	gi|414448013|gb|AFW99837.1|troponin I [Litopenaeus vannamei]	#	comp66847_c0_seq3	2.08772	gi|306478627|gb|ADM89629.1|ficolin-like protein 2 [Pacifastacus leniusculus]	#
comp68647_c0_seq4	2.00847	gi|414448056|gb|AFW99839.1|troponin I [Litopenaeus vannamei]	#	comp67001_c0_seq1	2.3261	gi|260792265|ref|XP_002591136.1|hypothetical protein BRAFLDRAFT_131134 [Branchiostoma floridae] >gnl|BL_ORD_ID|959738 hypothetical protein BRAFLDRAFT_131134 [Branchiostoma floridae]	#
comp69111_c0_seq1	2.36429	gi|340384044|ref|XP_003390525.1|PREDICTED: pteridine reductase 1-like [Amphimedon queenslandica]	#	comp67230_c0_seq1	3.34179	gi|321454785|gb|EFX65941.1|hypothetical protein DAPPUDRAFT_332703 [Daphnia pulex]	#
comp69221_c0_seq2	2.00983	gi|499011866|ref|XP_004557581.1|PREDICTED: ankyrin repeat and SOCS box protein 12-like isoform X1 [Maylandia zebra] >gnl|BL_ORD_ID|1053724 PREDICTED: ankyrin repeat and SOCS box protein 12-like isoform X2 [Maylandia zebra] >gnl|BL_ORD_ID|1053724 PREDICTED: ankyrin repeat and SOCS box protein 12-like isoform X3 [Maylandia zebra]	#	comp67230_c2_seq1	3.95478	gi|158293596|ref|XP_001237625.2|AGAP008810-PA [Anopheles gambiae str. PEST] >gnl|BL_ORD_ID|586737 AGAP008810-PA [Anopheles gambiae str. PEST]	#
comp69678_c0_seq2	2.25533	gi|213513924|ref|NP_001135207.1|4,5-dihydroxyphthalate dehydrogenase [Salmo salar] >gnl|BL_ORD_ID|948927 4,5-dihydroxyphthalate dehydrogenase [Salmo salar]	#	comp67371_c0_seq1	2.62089	gi|432911766|ref|XP_004078712.1|PREDICTED: vitelline membrane outer layer protein 1 homolog isoform 1 [Oryzias latipes]	#
comp69970_c0_seq4	2.19309	gi|158297847|ref|XP_001689079.1|AGAP004793-PB [Anopheles gambiae str. PEST] >gnl|BL_ORD_ID|584875 AGAP004793-PB [Anopheles gambiae str. PEST]	#	comp67377_c0_seq1	3.73883	gi|293629628|gb|ADE58569.1|GH5 family protein GH5E [Limnoria quadripunctata]	#
comp70398_c0_seq1	9.51263	gi|34392527|dbj|BAC82591.1|reverse transcriptase [Ciona intestinalis]	#	comp67453_c0_seq1	3.92688	gi|118088248|ref|XP_419585.2|PREDICTED: calpain-9 isoform 2 [Gallus gallus]	#
comp70398_c0_seq2	6.28512	gi|270015199|gb|EFA11647.1|hypothetical protein TcasGA2_TC010626 [Tribolium castaneum]	#	comp67470_c0_seq2	2.03869	gi|115881|sp|P04069.1|CBPB_ASTFLRecName: Full=Carboxypeptidase B >gnl|BL_ORD_ID|49401 CPase B	#
comp70995_c0_seq1	3.9471	gi|328698773|ref|XP_003240730.1|PREDICTED: hypothetical protein LOC100569497 [Acyrthosiphon pisum]	#	comp67552_c0_seq6	2.31535	gi|449681501|ref|XP_004209841.1|PREDICTED: uncharacterized protein LOC101240796 [Hydra magnipapillata]	#
comp71028_c0_seq1	2.09534	gi|328705425|ref|XP_003242798.1|PREDICTED: hypothetical protein LOC100575481 isoform 1 [Acyrthosiphon pisum] >gnl|BL_ORD_ID|1715115 PREDICTED: hypothetical protein LOC100575481 isoform 2 [Acyrthosiphon pisum]	#	comp67618_c0_seq1	2.05944	gi|66501241|ref|XP_392175.2|PREDICTED: BTB/POZ domain-containing protein 2-like [Apis mellifera]	#
comp71028_c0_seq5	2.65042	gi|328698995|ref|XP_003240794.1|PREDICTED: hypothetical protein LOC100573762 [Acyrthosiphon pisum]	#	comp67618_c0_seq5	2.04292	gi|301617092|ref|XP_002937976.1|PREDICTED: BTB/POZ domain-containing protein 2 [Xenopus (Silurana) tropicalis]	#
comp71286_c0_seq1	2.13603	gi|288869500|ref|NP_001165857.1|cuticular protein analogous to peritrophins 3-B precursor [Acyrthosiphon pisum]	#	comp67686_c0_seq2	2.32025	gi|326665170|ref|XP_691984.5|PREDICTED: hypothetical protein LOC563528 [Danio rerio]	#
comp71388_c0_seq8	2.94707	gi|260793276|ref|XP_002591638.1|hypothetical protein BRAFLDRAFT_80737 [Branchiostoma floridae] >gnl|BL_ORD_ID|973295 hypothetical protein BRAFLDRAFT_80737 [Branchiostoma floridae]	#	comp67750_c0_seq2	2.01809	gi|334145788|gb|AEG64817.1|hemocyanin subunit 6 [Eriocheir sinensis]	#
comp71699_c1_seq6	2.41395	gi|478255977|gb|ENN76176.1|hypothetical protein YQE_07144, partial [Dendroctonus ponderosae]	#	comp67787_c0_seq1	2.44893	gi|242022091|ref|XP_002431475.1|Neurotrimin precursor, putative [Pediculus humanus corporis] >gnl|BL_ORD_ID|998769 Neurotrimin precursor, putative [Pediculus humanus corporis]	#
comp71706_c0_seq1	8.50456	gi|465992554|gb|EMP38950.1|hypothetical protein UY3_03783, partial [Chelonia mydas]	#	comp67851_c0_seq2	2.07823	gi|338224345|gb|AEI88055.1|pol-like protein [Scylla paramamosain]	#
comp71867_c1_seq7	2.44734	gi|478533136|ref|XP_004440711.1|PREDICTED: very low-density lipoprotein receptor isoform 2 [Ceratotherium simum simum]	#	comp67891_c0_seq1	2.37183	gi|405968675|gb|EKC33724.1|EF-hand domain-containing protein D1 [Crassostrea gigas]	#
comp71867_c1_seq11	2.27997	gi|195131899|ref|XP_002010382.1|GI15893 [Drosophila mojavensis] >gnl|BL_ORD_ID|782204 GI15893 [Drosophila mojavensis]	#	comp68114_c0_seq1	2.49197	gi|170039992|ref|XP_001847799.1|Juvenile hormone-inducible protein [Culex quinquefasciatus] >gnl|BL_ORD_ID|653111 Juvenile hormone-inducible protein [Culex quinquefasciatus]	#
comp71867_c1_seq12	2.10677	gi|157129807|ref|XP_001655481.1|perlecan [Aedes aegypti] >gnl|BL_ORD_ID|280341 AAEL011604-PA [Aedes aegypti]	#	comp68368_c0_seq1	2.10142	gi|242247229|ref|NP_001156046.1|MPV17 mitochondrial membrane protein-like [Acyrthosiphon pisum] >gnl|BL_ORD_ID|760346 ACYPI000120 [Acyrthosiphon pisum]	#
comp71922_c0_seq2	2.3017	gi|375173478|gb|AFA42362.1|clip domain serine proteinase [Portunus trituberculatus]	#	comp68430_c0_seq26	2.63339	gi|156363320|ref|XP_001625993.1|predicted protein [Nematostella vectensis] >gnl|BL_ORD_ID|558595 predicted protein [Nematostella vectensis]	#
comp72009_c0_seq1	2.77684	gi|478259671|gb|ENN79515.1|hypothetical protein YQE_03978, partial [Dendroctonus ponderosae]	#	comp68444_c0_seq1	3.11273	gi|391329843|ref|XP_003739377.1|PREDICTED: glucose-6-phosphate translocase-like [Metaseiulus occidentalis]	#
comp72026_c0_seq2	2.32236	gi|729072|sp|P80363.1|CCB23_ORCLIRecName: Full=Crustacean calcium-binding protein 23; Short=CCBP-23	#	comp68531_c0_seq2	3.04056	gi|283138829|gb|ADB12483.1|endo-beta-1,4-glucanase [Coptotermes formosanus]	#
comp72026_c0_seq4	2.31172	gi|345493054|ref|XP_003426991.1|PREDICTED: calcyphosin-like protein-like isoform 3 [Nasonia vitripennis]	#	comp68534_c0_seq2	2.52907	gi|345478862|ref|XP_003423825.1|PREDICTED: hypothetical protein LOC100678690 isoform 3 [Nasonia vitripennis]	#
comp72123_c0_seq1	4.82281	gi|260806545|ref|XP_002598144.1|hypothetical protein BRAFLDRAFT_82927 [Branchiostoma floridae] >gnl|BL_ORD_ID|971895 hypothetical protein BRAFLDRAFT_82927 [Branchiostoma floridae]	#	comp68630_c0_seq1	2.12546	gi|478255178|gb|ENN75407.1|hypothetical protein YQE_07958, partial [Dendroctonus ponderosae]	#
comp72323_c1_seq3	4.32632	gi|322796188|gb|EFZ18764.1|hypothetical protein SINV_10047 [Solenopsis invicta]	#	comp68640_c0_seq1	6.04596	gi|260813304|ref|XP_002601358.1|hypothetical protein BRAFLDRAFT_114709 [Branchiostoma floridae] >gnl|BL_ORD_ID|972054 hypothetical protein BRAFLDRAFT_114709 [Branchiostoma floridae]	#
comp72338_c0_seq2	2.38261	gi|195171538|ref|XP_002026562.1|GL21959 [Drosophila persimilis] >gnl|BL_ORD_ID|805150 GL21959 [Drosophila persimilis]	#	comp68640_c0_seq2	4.93679	gi|321461557|gb|EFX72588.1|hypothetical protein DAPPUDRAFT_58801 [Daphnia pulex]	#
comp72802_c0_seq5	2.18988	gi|321475818|gb|EFX86780.1|hypothetical protein DAPPUDRAFT_192826 [Daphnia pulex]	#	comp68651_c0_seq1	2.21664	gi|213512570|ref|NP_001134866.1|regucalcin [Salmo salar] >gnl|BL_ORD_ID|954128 Regucalcin [Salmo salar] >gnl|BL_ORD_ID|954128 Regucalcin [Salmo salar] >gnl|BL_ORD_ID|954128 Regucalcin [Salmo salar]	#
comp72861_c0_seq1	5.82127	gi|270014411|gb|EFA10859.1|hypothetical protein TcasGA2_TC001636 [Tribolium castaneum]	#	comp69162_c2_seq4	2.96529	gi|387165442|gb|AFJ59945.1|C-type lectin 1 [Marsupenaeus japonicus]	#
comp72861_c0_seq3	4.49398	gi|242006829|ref|XP_002424247.1|conserved hypothetical protein [Pediculus humanus corporis] >gnl|BL_ORD_ID|991553 conserved hypothetical protein [Pediculus humanus corporis]	#	comp69190_c0_seq1	2.48573	gi|321460800|gb|EFX71838.1|hypothetical protein DAPPUDRAFT_308636 [Daphnia pulex]	#
comp72861_c0_seq6	5.60361	gi|321460822|gb|EFX71860.1|hypothetical protein DAPPUDRAFT_326777 [Daphnia pulex]	#	comp69228_c1_seq3	2.54658	gi|321469652|gb|EFX80631.1|hypothetical protein DAPPUDRAFT_303899 [Daphnia pulex]	#
comp72920_c0_seq1	7.32353	gi|61652776|gb|AAX47960.1|prophenoloxidase activating factor serine proteinase [Scylla serrata]	#	comp69229_c0_seq1	2.14418	gi|91079538|ref|XP_970846.1|PREDICTED: similar to ZK899.2 [Tribolium castaneum] >gnl|BL_ORD_ID|260226 hypothetical protein TcasGA2_TC002653 [Tribolium castaneum]	#
comp72982_c2_seq1	2.31652	gi|25453073|sp|Q9NH48.1|KARG_ERISIRecName: Full=Arginine kinase; Short=AK >gnl|BL_ORD_ID|184780 arginine kinase [Eriocheir sinensis]	#	comp69418_c0_seq1	3.06338	gi|321460586|gb|EFX71627.1|hypothetical protein DAPPUDRAFT_327039 [Daphnia pulex]	#
comp73026_c0_seq2	2.98745	gi|290462873|gb|ADD24484.1|Transposable element Tc3 transposase [Lepeophtheirus salmonis]	#	comp69705_c0_seq2	2.06623	gi|198426006|ref|XP_002129611.1|PREDICTED: cytochrome P450 2B19-like [Ciona intestinalis]	#
comp73026_c0_seq4	6.17075	gi|391335901|ref|XP_003742325.1|PREDICTED: uncharacterized protein LOC100904897 [Metaseiulus occidentalis]	#	comp69738_c1_seq2	2.26765	gi|270002403|gb|EEZ98850.1|hypothetical protein TcasGA2_TC004460 [Tribolium castaneum]	#
comp73121_c1_seq6	2.02075	gi|301622467|ref|XP_002940553.1|PREDICTED: hypothetical protein LOC100486495 [Xenopus (Silurana) tropicalis]	#	comp69759_c0_seq2	2.97349	gi|390351478|ref|XP_003727671.1|PREDICTED: macrophage mannose receptor 1-like isoform 2 [Strongylocentrotus purpuratus]	#
comp73245_c0_seq1	2.13603	gi|334349175|ref|XP_001377174.2|PREDICTED: von Willebrand factor D and EGF domain-containing protein [Monodelphis domestica]	#	comp69759_c0_seq3	3.24727	gi|390351492|ref|XP_782283.3|PREDICTED: macrophage mannose receptor 1-like [Strongylocentrotus purpuratus]	#
comp73288_c0_seq1	2.44118	gi|501299347|dbj|BAN21495.1|hypothetical protein, partial [Riptortus pedestris]	#	comp69881_c0_seq4	2.12048	gi|50748696|ref|XP_421366.1|PREDICTED: mitochondrial carnitine/acylcarnitine carrier protein CACL [Gallus gallus]	#
comp73489_c1_seq8	4.33987	gi|391343843|ref|XP_003746215.1|PREDICTED: N-acetyllactosaminide beta-1,3-N-acetylglucosaminyltransferase-like [Metaseiulus occidentalis]	#	comp70117_c0_seq1	2.08222	gi|410917043|ref|XP_003971996.1|PREDICTED: 3-hydroxybutyrate dehydrogenase type 2-like [Takifugu rubripes]	#
comp73502_c0_seq1	2.38374	gi|432952627|ref|XP_004085167.1|PREDICTED: sacsin-like [Oryzias latipes]	#	comp70117_c0_seq3	2.14707	gi|359323665|ref|XP_003640159.1|PREDICTED: 3-hydroxybutyrate dehydrogenase type 2-like [Canis lupus familiaris]	#
comp73667_c0_seq10	2.34082	gi|125487484|gb|ABN42642.1|elongation of very long chain fatty acids-like protein [Marsupenaeus japonicus]	#	comp70146_c1_seq1	2.84442	gi|443701420|gb|ELT99901.1|hypothetical protein CAPTEDRAFT_124216 [Capitella teleta]	#
comp73854_c0_seq4	2.23546	gi|405978028|gb|EKC42446.1|hypothetical protein CGI_10016359 [Crassostrea gigas]	#	comp70172_c0_seq1	2.00138	gi|391344918|ref|XP_003746741.1|PREDICTED: alpha-tocopherol transfer protein-like [Metaseiulus occidentalis]	#
comp73854_c0_seq5	2.24536	gi|260828623|ref|XP_002609262.1|hypothetical protein BRAFLDRAFT_86827 [Branchiostoma floridae] >gnl|BL_ORD_ID|969682 hypothetical protein BRAFLDRAFT_86827 [Branchiostoma floridae]	#	comp70220_c1_seq1	3.24507	gi|260785883|ref|XP_002587989.1|hypothetical protein BRAFLDRAFT_125389 [Branchiostoma floridae] >gnl|BL_ORD_ID|968389 hypothetical protein BRAFLDRAFT_125389 [Branchiostoma floridae]	#
comp74090_c0_seq4	2.07192	gi|391330201|ref|XP_003739552.1|PREDICTED: C3 and PZP-like alpha-2-macroglobulin domain-containing protein 8-like [Metaseiulus occidentalis]	#	comp70281_c0_seq1	2.09057	gi|443698476|gb|ELT98452.1|hypothetical protein CAPTEDRAFT_159099 [Capitella teleta]	#
comp74153_c0_seq3	2.02753	gi|405964644|gb|EKC30105.1|Ligand of Numb protein X 2 [Crassostrea gigas]	#	comp70323_c0_seq4	2.74034	gi|18266073|gb|AAL67442.1|AF461036_1trypsin [Paralithodes camtschaticus]	#
comp74225_c2_seq4	3.90688	gi|313229194|emb|CBY23779.1|unnamed protein product [Oikopleura dioica]	#	comp70420_c2_seq2	2.24959	gi|459175409|ref|XP_004225943.1|PREDICTED: MAM and LDL-receptor class A domain-containing protein C10orf112-like [Ciona intestinalis]	#
comp74613_c4_seq6	2.2966	gi|139000435|dbj|BAF51711.1|tick legumain [Haemaphysalis longicornis]	#	comp70533_c0_seq5	2.09248	gi|498952338|ref|XP_004543950.1|PREDICTED: von Willebrand factor A domain-containing protein 7-like [Maylandia zebra]	#
comp74682_c1_seq3	5.44799	gi|308482213|ref|XP_003103310.1|CRE-NAS-39 protein [Caenorhabditis remanei] >gnl|BL_ORD_ID|1495589 CRE-NAS-39 protein [Caenorhabditis remanei]	#	comp70539_c0_seq3	2.01532	gi|195339355|ref|XP_002036285.1|GM12650 [Drosophila sechellia] >gnl|BL_ORD_ID|822630 GM12650 [Drosophila sechellia]	#
comp74682_c1_seq7	10.4109	gi|195128357|ref|XP_002008630.1|GI13599 [Drosophila mojavensis] >gnl|BL_ORD_ID|793448 GI13599 [Drosophila mojavensis]	#	comp70558_c0_seq1	2.4	gi|321476764|gb|EFX87724.1|hypothetical protein DAPPUDRAFT_207420 [Daphnia pulex]	#
comp74782_c0_seq3	3.50036	gi|321455999|gb|EFX67117.1|hypothetical protein DAPPUDRAFT_115736 [Daphnia pulex]	#	comp70558_c0_seq2	3.39556	gi|328721513|ref|XP_001946578.2|PREDICTED: lysosomal alpha-mannosidase-like [Acyrthosiphon pisum]	#
comp74782_c0_seq6	2.98629	gi|322779509|gb|EFZ09701.1|hypothetical protein SINV_80061 [Solenopsis invicta]	#	comp70558_c0_seq3	2.63956	gi|443685732|gb|ELT89240.1|hypothetical protein CAPTEDRAFT_151096 [Capitella teleta]	#
comp74968_c0_seq2	2.08218	gi|471356766|ref|XP_004368980.1|PREDICTED: arginase-1 isoform 2 [Trichechus manatus latirostris]	#	comp70558_c0_seq4	2.84489	gi|195146682|ref|XP_002014313.1|GL19134 [Drosophila persimilis] >gnl|BL_ORD_ID|800350 GL19134 [Drosophila persimilis]	#
comp75053_c0_seq1	2.3857	gi|307203599|gb|EFN82628.1|hypothetical protein EAI_16569 [Harpegnathos saltator]	#	comp70558_c0_seq5	3.08804	gi|91079945|ref|XP_968596.1|PREDICTED: similar to lysosomal alpha-mannosidase (mannosidase alpha class 2b member 1) [Tribolium castaneum] >gnl|BL_ORD_ID|260318 hypothetical protein TcasGA2_TC002464 [Tribolium castaneum]	#
comp75097_c0_seq1	2.02966	gi|312373813|gb|EFR21496.1|hypothetical protein AND_16968 [Anopheles darlingi]	#	comp70613_c0_seq2	2.61188	gi|158296211|ref|XP_316669.4|AGAP006638-PA [Anopheles gambiae str. PEST] >gnl|BL_ORD_ID|586441 AGAP006638-PA [Anopheles gambiae str. PEST]	#
comp75233_c0_seq2	2.21925	gi|242020652|ref|XP_002430766.1|predicted protein [Pediculus humanus corporis] >gnl|BL_ORD_ID|998065 predicted protein [Pediculus humanus corporis]	#	comp70613_c0_seq4	2.12669	gi|345483393|ref|XP_003424809.1|PREDICTED: solute carrier organic anion transporter family member 4C1-like isoform 2 [Nasonia vitripennis] >gnl|BL_ORD_ID|1960783 PREDICTED: solute carrier organic anion transporter family member 4C1-like isoform 1 [Nasonia vitripennis]	#
comp75314_c0_seq7	2.18864	gi|432101429|gb|ELK29611.1|SAM domain and HD domain-containing protein 1 [Myotis davidii]	#	comp70848_c0_seq2	3.09505	gi|350425204|ref|XP_003494045.1|PREDICTED: cat eye syndrome critical region protein 5 homolog [Bombus impatiens]	#
comp75352_c0_seq2	2.36113	gi|196000326|ref|XP_002110031.1|hypothetical protein TRIADDRAFT_53561 [Trichoplax adhaerens] >gnl|BL_ORD_ID|721692 hypothetical protein TRIADDRAFT_53561 [Trichoplax adhaerens]	#	comp71130_c0_seq1	2.40217	gi|291225015|ref|XP_002732495.1|PREDICTED: UDP-glucose pyrophosphorylase 2-like [Saccoglossus kowalevskii]	#
comp75367_c0_seq1	3.20335	gi|499016330|ref|XP_004558974.1|PREDICTED: putative helicase mov-10-B.1-like [Maylandia zebra]	#	comp71206_c0_seq1	2.91867	gi|348582474|ref|XP_003477001.1|PREDICTED: carboxypeptidase N subunit 2-like [Cavia porcellus]	#
comp75367_c0_seq3	3.58174	gi|483520005|gb|EOB05620.1|Putative helicase MOV-10, partial [Anas platyrhynchos]	#	comp71323_c0_seq1	2.00694	gi|405978604|gb|EKC42982.1|hypothetical protein CGI_10023584 [Crassostrea gigas]	#
comp75367_c0_seq4	3.04361	gi|465981923|gb|EMP35983.1|Putative helicase MOV-10, partial [Chelonia mydas]	#	comp71380_c0_seq1	2.36993	gi|268554344|ref|XP_002635159.1|Hypothetical protein CBG11389 [Caenorhabditis briggsae]	#
comp75367_c0_seq5	3.7802	gi|169234930|ref|NP_001037807.2|putative helicase mov-10-B.1 [Danio rerio] >gnl|BL_ORD_ID|673894 RecName: Full=Putative helicase mov-10-B.1 >gnl|BL_ORD_ID|673894 Si:dkeyp-38g6.2 [Danio rerio]	#	comp71410_c0_seq2	2.41471	gi|322787555|gb|EFZ13643.1|hypothetical protein SINV_80706 [Solenopsis invicta]	#
comp75367_c0_seq6	3.2383	gi|348521594|ref|XP_003448311.1|PREDICTED: putative helicase mov-10-B.2-like [Oreochromis niloticus]	#	comp71689_c0_seq1	2.50252	gi|345326684|ref|XP_003431075.1|PREDICTED: vesicular glutamate transporter 3 isoform 2 [Ornithorhynchus anatinus]	#
comp75436_c1_seq1	2.02062	gi|332375446|gb|AEE62864.1|unknown [Dendroctonus ponderosae]	#	comp71693_c0_seq1	2.2198	gi|328718946|ref|XP_001950011.2|PREDICTED: aminopeptidase N-like [Acyrthosiphon pisum]	#
comp75458_c0_seq1	2.29758	gi|395542426|ref|XP_003773132.1|PREDICTED: serine/threonine-protein kinase Nek1 [Sarcophilus harrisii]	#	comp71714_c0_seq1	2.16867	gi|321460838|gb|EFX71876.1|hypothetical protein DAPPUDRAFT_308669 [Daphnia pulex]	#
comp75589_c0_seq4	2.25571	gi|295293373|gb|ADF87936.1|PDGF/VEGF-related factor 1 [Eriocheir sinensis]	#	comp71762_c0_seq1	4.14137	gi|4191390|gb|AAD09762.1|cryptocyanin [Metacarcinus magister]	#
comp75641_c0_seq4	3.47546	gi|321477864|gb|EFX88822.1|hypothetical protein DAPPUDRAFT_41538 [Daphnia pulex]	#	comp71762_c0_seq2	5.06823	gi|121484232|gb|ABM54471.1|cryptocyanin 1 [Portunus pelagicus]	#
comp75641_c0_seq5	4.1611	gi|156547520|ref|XP_001605887.1|PREDICTED: mitochondrial carnitine/acylcarnitine carrier protein CACL-like [Nasonia vitripennis]	#	comp71926_c1_seq1	5.15889	gi|193599044|ref|XP_001943207.1|PREDICTED: hypothetical protein LOC100162790 [Acyrthosiphon pisum]	#
comp75726_c0_seq17	2.14934	gi|255739745|gb|ACU31810.1|alpha2 macroglobulin isoform 2 [Fenneropenaeus chinensis]	#	comp71945_c0_seq1	3.26724	gi|291244213|ref|XP_002741995.1|PREDICTED: organic cation transporter protein-like [Saccoglossus kowalevskii]	#
comp75771_c1_seq4	2.04106	gi|260787344|ref|XP_002588713.1|hypothetical protein BRAFLDRAFT_100231 [Branchiostoma floridae] >gnl|BL_ORD_ID|962257 hypothetical protein BRAFLDRAFT_100231 [Branchiostoma floridae]	#	comp72021_c2_seq1	2.5358	gi|321456663|gb|EFX67764.1|hypothetical protein DAPPUDRAFT_229131 [Daphnia pulex]	#
comp75781_c0_seq1	2.07014	gi|321477342|gb|EFX88301.1|hypothetical protein DAPPUDRAFT_311578 [Daphnia pulex]	#	comp72028_c0_seq1	2.87499	gi|321461569|gb|EFX72600.1|hypothetical protein DAPPUDRAFT_308200 [Daphnia pulex]	#
comp76079_c0_seq1	4.22203	gi|395501116|ref|XP_003754944.1|PREDICTED: S phase cyclin A-associated protein in the endoplasmic reticulum [Sarcophilus harrisii]	#	comp72150_c0_seq10	2.62503	gi|195356866|ref|XP_002044858.1|GM16910 [Drosophila sechellia] >gnl|BL_ORD_ID|815826 GM16910 [Drosophila sechellia]	#
comp76459_c0_seq4	2.17596	gi|380023434|ref|XP_003695528.1|PREDICTED: protein O-mannosyltransferase 1-like [Apis florea]	#	comp72165_c0_seq2	2.64756	gi|327554524|gb|AEB00643.1|glucose transporter 1 [Litopenaeus vannamei]	#
comp76488_c0_seq5	2.04449	gi|156407458|ref|XP_001641561.1|predicted protein [Nematostella vectensis] >gnl|BL_ORD_ID|574006 predicted protein [Nematostella vectensis]	#	comp72185_c1_seq1	2.78224	gi|387178041|gb|AFJ68090.1|acid sphingomyelinase 1 [Glossina morsitans morsitans]	#
comp76488_c0_seq9	2.18298	gi|301070472|gb|ADK55596.1|vitellogenin receptor [Macrobrachium rosenbergii]	#	comp72279_c0_seq2	3.67258	gi|321455300|gb|EFX66437.1|hypothetical protein DAPPUDRAFT_64687 [Daphnia pulex]	#
comp76631_c3_seq1	2.48059	gi|242000326|ref|XP_002434806.1|eIF2-interacting protein ABC50, putative [Ixodes scapularis] >gnl|BL_ORD_ID|1012978 eIF2-interacting protein ABC50, putative [Ixodes scapularis]	#	comp72288_c0_seq1	3.40543	gi|238815115|gb|ACR56716.1|lipopolysaccharide and beta-1,3-glucan binding protein [Eriocheir sinensis]	#
comp76638_c0_seq13	2.3848	gi|260816137|ref|XP_002602828.1|hypothetical protein BRAFLDRAFT_99155 [Branchiostoma floridae] >gnl|BL_ORD_ID|962818 hypothetical protein BRAFLDRAFT_99155 [Branchiostoma floridae]	#	comp72390_c0_seq2	2.41355	gi|449690852|ref|XP_004212482.1|PREDICTED: chondroitin sulfate ABC exolyase-like [Hydra magnipapillata]	#
comp76797_c1_seq4	2.23775	gi|321477212|gb|EFX88171.1|hypothetical protein DAPPUDRAFT_42116 [Daphnia pulex]	#	comp72441_c0_seq1	2.03464	gi|157134829|ref|XP_001656463.1|AMP dependent coa ligase [Aedes aegypti] >gnl|BL_ORD_ID|291093 AAEL000415-PA [Aedes aegypti]	#
comp76821_c0_seq4	2.11623	gi|321478616|gb|EFX89573.1|hypothetical protein DAPPUDRAFT_310509 [Daphnia pulex]	#	comp72452_c4_seq1	2.24858	gi|350418493|ref|XP_003491875.1|PREDICTED: long-chain fatty acid transport protein 1-like [Bombus impatiens]	#
comp76821_c0_seq6	2.1425	gi|327270784|ref|XP_003220168.1|PREDICTED: epithelial chloride channel protein-like [Anolis carolinensis]	#	comp72505_c0_seq1	2.24139	gi|260836775|ref|XP_002613381.1|hypothetical protein BRAFLDRAFT_68368 [Branchiostoma floridae] >gnl|BL_ORD_ID|982177 hypothetical protein BRAFLDRAFT_68368 [Branchiostoma floridae]	#
comp77001_c1_seq1	2.4018	gi|239793477|dbj|BAH72852.1|ACYPI004093 [Acyrthosiphon pisum]	#	comp72560_c0_seq1	2.10982	gi|321459356|gb|EFX70410.1|hypothetical protein DAPPUDRAFT_309434 [Daphnia pulex]	#
comp77001_c1_seq3	2.07021	gi|194761632|ref|XP_001963032.1|GF15739 [Drosophila ananassae] >gnl|BL_ORD_ID|725905 GF15739 [Drosophila ananassae]	#	comp72600_c0_seq5	2.5531	gi|410920738|ref|XP_003973840.1|PREDICTED: cystinosin-like [Takifugu rubripes]	#
comp77022_c0_seq6	2.11334	gi|313238136|emb|CBY13234.1|unnamed protein product [Oikopleura dioica]	#	comp72692_c0_seq3	2.09523	gi|67625707|tpe|CAJ00240.1|TPA: endonuclease-reverse transcriptase [Schistosoma mansoni]	#
comp77022_c0_seq10	3.121	gi|358256649|dbj|GAA57881.1|hypothetical protein CLF_113308 [Clonorchis sinensis]	#	comp72721_c1_seq1	2.8698	gi|326381239|gb|ADZ58187.1|duplex-specific nuclease [Portunus pelagicus]	#
comp77141_c0_seq4	2.87951	gi|380024615|ref|XP_003696089.1|PREDICTED: LOW QUALITY PROTEIN: exportin-7-like [Apis florea]	#	comp72721_c1_seq2	2.19825	gi|112443157|gb|ABI18974.1|putative non-specific nuclease [Uca crassipes]	#
comp77141_c0_seq10	2.66415	gi|48766847|gb|AAT46564.1|Ran-binding protein, partial [Marsupenaeus japonicus]	#	comp72846_c0_seq2	2.50212	gi|301628571|ref|XP_002943424.1|PREDICTED: hypothetical protein LOC100496720 [Xenopus (Silurana) tropicalis]	#
comp77247_c0_seq1	2.075	gi|405966415|gb|EKC31702.1|Sacsin [Crassostrea gigas]	#	comp72891_c1_seq2	2.04613	gi|307189426|gb|EFN73836.1|Pancreatic triacylglycerol lipase [Camponotus floridanus]	#
comp77247_c0_seq3	2.16737	gi|156359821|ref|XP_001624963.1|predicted protein [Nematostella vectensis] >gnl|BL_ORD_ID|557576 predicted protein [Nematostella vectensis]	#	comp72914_c0_seq1	2.73092	gi|443714729|gb|ELU07006.1|hypothetical protein CAPTEDRAFT_224969 [Capitella teleta]	#
comp77247_c0_seq5	2.21053	gi|405955306|gb|EKC22471.1|Sacsin [Crassostrea gigas]	#	comp72914_c0_seq2	2.77294	gi|405961952|gb|EKC27679.1|Importin subunit alpha-2 [Crassostrea gigas]	#
comp77247_c0_seq12	2.00352	gi|405975168|gb|EKC39753.1|Sacsin [Crassostrea gigas]	#	comp73005_c0_seq1	2.962	gi|345487655|ref|XP_001605008.2|PREDICTED: MOSC domain-containing protein 2, mitochondrial-like [Nasonia vitripennis]	#
comp77444_c0_seq1	2.51133	gi|170819710|gb|ACB38665.1|reverse transcriptase [Daphnia pulex]	#	comp73081_c0_seq1	2.90089	gi|426216085|ref|XP_004002298.1|PREDICTED: alpha-amylase 2B-like [Ovis aries]	#
comp78227_c0_seq1	10.4971	gi|407280411|gb|AFT92034.1|triose-phosphate isomerase [Litopenaeus vannamei]	#	comp73456_c0_seq3	2.40316	gi|28435510|gb|AAL78163.1|phosphoenolpyruvate-carboxykinase [Neohelice granulata]	#
comp78317_c0_seq1	3.48739	gi|322795195|gb|EFZ18017.1|hypothetical protein SINV_05847 [Solenopsis invicta]	#	comp73554_c0_seq5	2.00897	gi|443723092|gb|ELU11673.1|hypothetical protein CAPTEDRAFT_209020 [Capitella teleta]	#
comp82067_c0_seq1	2.41405	gi|260835606|ref|XP_002612799.1|hypothetical protein BRAFLDRAFT_233073 [Branchiostoma floridae] >gnl|BL_ORD_ID|963798 hypothetical protein BRAFLDRAFT_233073 [Branchiostoma floridae]	#	comp73652_c0_seq4	2.29853	gi|321457091|gb|EFX68184.1|hypothetical protein DAPPUDRAFT_301526 [Daphnia pulex]	#
comp90297_c0_seq1	2.77336	gi|380019205|ref|XP_003693504.1|PREDICTED: F-box only protein 33-like [Apis florea]	#	comp73699_c0_seq3	2.05443	gi|345481479|ref|XP_001606211.2|PREDICTED: neutral ceramidase-like isoform 1 [Nasonia vitripennis]	#
				comp73699_c0_seq4	2.36081	gi|357603607|gb|EHJ63845.1|putative ceramidase [Danaus plexippus]	#
				comp73739_c0_seq2	2.9916	gi|321464460|gb|EFX75468.1|hypothetical protein DAPPUDRAFT_306762 [Daphnia pulex]	#
				comp73891_c0_seq7	2.0101	gi|443708799|gb|ELU03765.1|hypothetical protein CAPTEDRAFT_170278 [Capitella teleta]	#
				comp74034_c0_seq6	2.49294	gi|351708780|gb|EHB11699.1|Anaphase-promoting complex subunit 1 [Heterocephalus glaber]	#
				comp74162_c1_seq1	2.17749	gi|198435580|ref|XP_002122773.1|PREDICTED: glucosylceramidase-like [Ciona intestinalis]	#
				comp74197_c0_seq6	2.75987	gi|383864433|ref|XP_003707683.1|PREDICTED: epidermal retinol dehydrogenase 2-like [Megachile rotundata]	#
				comp74202_c2_seq4	2.39357	gi|357617015|gb|EHJ70536.1|hypothetical protein KGM_09287 [Danaus plexippus]	#
				comp74286_c0_seq2	2.07081	gi|321463339|gb|EFX74355.1|sodium-dependent phosphate transporter [Daphnia pulex]	#
				comp74354_c1_seq9	2.00418	gi|34534753|dbj|BAC87100.1|unnamed protein product [Homo sapiens]	#
				comp74386_c0_seq1	2.69911	gi|381147210|gb|AFF59979.1|C-type lectin [Eriocheir sinensis]	#
				comp74388_c0_seq1	2.96652	gi|161367859|gb|ABX71209.1|glycosyl-phosphatidylinositol-linked carbonic anhydrase [Carcinus maenas]	#
				comp74396_c0_seq1	2.05893	gi|260828721|ref|XP_002609311.1|hypothetical protein BRAFLDRAFT_86771 [Branchiostoma floridae] >gnl|BL_ORD_ID|969659 hypothetical protein BRAFLDRAFT_86771 [Branchiostoma floridae]	#
				comp74420_c0_seq3	3.43444	gi|72110136|ref|XP_780327.1|PREDICTED: arylsulfatase A-like [Strongylocentrotus purpuratus]	#
				comp74583_c0_seq9	2.19254	gi|156396920|ref|XP_001637640.1|predicted protein [Nematostella vectensis] >gnl|BL_ORD_ID|570134 predicted protein [Nematostella vectensis]	#
				comp74713_c1_seq1	2.45691	gi|321462728|gb|EFX73749.1|hypothetical protein DAPPUDRAFT_307582 [Daphnia pulex]	#
				comp75008_c0_seq14	2.05761	gi|405971330|gb|EKC36173.1|Putative L-asparaginase periplasmic [Crassostrea gigas]	#
				comp75041_c0_seq1	6.43718	gi|270012830|gb|EFA09278.1|cytochrome P450 9Z7 [Tribolium castaneum]	#
				comp75094_c1_seq2	2.08252	gi|126297980|ref|XP_001371908.1|PREDICTED: sarcosine dehydrogenase, mitochondrial [Monodelphis domestica]	#
				comp75117_c0_seq1	2.95137	gi|328704872|ref|XP_001946842.2|PREDICTED: pancreatic lipase-related protein 2-like [Acyrthosiphon pisum]	#
				comp75129_c0_seq2	2.11403	gi|405958181|gb|EKC24331.1|hypothetical protein CGI_10008026 [Crassostrea gigas]	#
				comp75215_c0_seq5	2.89157	gi|443728267|gb|ELU14681.1|hypothetical protein CAPTEDRAFT_176924 [Capitella teleta]	#
				comp75246_c0_seq1	11.8888	gi|242015277|ref|XP_002428292.1|tripsin, putative [Pediculus humanus corporis] >gnl|BL_ORD_ID|995594 tripsin, putative [Pediculus humanus corporis]	#
				comp75246_c0_seq2	8.9292	gi|383857779|ref|XP_003704381.1|PREDICTED: uncharacterized protein LOC100882780 [Megachile rotundata]	#
				comp75321_c1_seq3	3.26633	gi|390335143|ref|XP_001197720.2|PREDICTED: macrophage mannose receptor 1-like [Strongylocentrotus purpuratus]	#
				comp75336_c0_seq4	2.4988	gi|260804493|ref|XP_002597122.1|hypothetical protein BRAFLDRAFT_121306 [Branchiostoma floridae] >gnl|BL_ORD_ID|976608 hypothetical protein BRAFLDRAFT_121306 [Branchiostoma floridae]	#
				comp75397_c0_seq1	2.3253	gi|345326918|ref|XP_003431096.1|PREDICTED: beta-hexosaminidase subunit alpha-like [Ornithorhynchus anatinus]	#
				comp75397_c0_seq3	2.3851	gi|198422187|ref|XP_002126592.1|PREDICTED: beta-hexosaminidase subunit beta-like [Ciona intestinalis]	#
				comp75427_c0_seq3	2.25301	gi|350409908|ref|XP_003488884.1|PREDICTED: hypothetical protein LOC100746612 [Bombus impatiens]	#
				comp75573_c1_seq1	5.68927	gi|321468018|gb|EFX79005.1|hypothetical protein DAPPUDRAFT_319945 [Daphnia pulex]	#
				comp75662_c0_seq3	3.07482	gi|321456509|gb|EFX67615.1|hypothetical protein DAPPUDRAFT_301986 [Daphnia pulex]	#
				comp75686_c0_seq9	2.81984	gi|321479299|gb|EFX90255.1|hypothetical protein DAPPUDRAFT_190209 [Daphnia pulex]	#
				comp75731_c2_seq5	2.23641	gi|242024944|ref|XP_002432886.1|UDP-glucuronosyltransferase 2B7 precursor, putative [Pediculus humanus corporis] >gnl|BL_ORD_ID|1000178 UDP-glucuronosyltransferase 2B7 precursor, putative [Pediculus humanus corporis]	#
				comp75731_c3_seq1	2.3668	gi|270013654|gb|EFA10102.1|hypothetical protein TcasGA2_TC012281 [Tribolium castaneum]	#
				comp75785_c0_seq2	2.34795	gi|189233593|ref|XP_970417.2|PREDICTED: similar to fatty acid synthase [Tribolium castaneum]	#
				comp75924_c0_seq1	3.31912	gi|443730050|gb|ELU15745.1|hypothetical protein CAPTEDRAFT_201165 [Capitella teleta]	#
				comp75974_c0_seq4	2.30611	gi|268553791|ref|XP_002634882.1|Hypothetical protein CBG10550 [Caenorhabditis briggsae]	#
				comp75982_c0_seq3	4.27534	gi|81230850|gb|ABB59714.1|cryptocyanin 2 [Metacarcinus magister]	#
				comp76195_c0_seq5	2.51909	gi|126304968|ref|XP_001376926.1|PREDICTED: n-acetylgalactosamine-6-sulfatase-like [Monodelphis domestica]	#
				comp76195_c0_seq6	2.02974	gi|189230138|ref|NP_001121393.1|galactosamine (N-acetyl)-6-sulfate sulfatase [Xenopus (Silurana) tropicalis] >gnl|BL_ORD_ID|607231 Galns protein [Danio rerio] >gnl|BL_ORD_ID|607231 LOC100158481 protein [Xenopus (Silurana) tropicalis]	#
				comp76203_c0_seq22	2.34962	gi|23598423|gb|AAN35189.1|RNA-directed DNA polymerase [Euprymna scolopes]	#
				comp76291_c0_seq1	2.17707	gi|345479260|ref|XP_001605059.2|PREDICTED: fatty acid synthase-like isoform 1 [Nasonia vitripennis]	#
				comp76362_c1_seq2	2.36071	gi|260831236|ref|XP_002610565.1|hypothetical protein BRAFLDRAFT_117849 [Branchiostoma floridae] >gnl|BL_ORD_ID|984021 hypothetical protein BRAFLDRAFT_117849 [Branchiostoma floridae]	#
				comp76555_c1_seq2	2.05763	gi|321470814|gb|EFX81789.1|hypothetical protein DAPPUDRAFT_317312 [Daphnia pulex]	#
				comp76612_c0_seq4	2.17986	gi|345484632|ref|XP_001605196.2|PREDICTED: adenylate cyclase type 2-like [Nasonia vitripennis]	#
				comp76612_c0_seq5	3.21859	gi|242019859|ref|XP_002430376.1|adenylate cyclase type, putative [Pediculus humanus corporis] >gnl|BL_ORD_ID|997676 adenylate cyclase type, putative [Pediculus humanus corporis]	#
				comp76619_c3_seq1	2.47329	gi|488516394|ref|XP_004450189.1|PREDICTED: ectonucleotide pyrophosphatase/phosphodiesterase family member 3-like isoform 1 [Dasypus novemcinctus]	#
				comp76619_c3_seq2	2.43878	gi|334324185|ref|XP_001380398.2|PREDICTED: ectonucleotide pyrophosphatase/phosphodiesterase family member 3 [Monodelphis domestica]	#
				comp76619_c3_seq4	2.30974	gi|432882251|ref|XP_004073943.1|PREDICTED: ectonucleotide pyrophosphatase/phosphodiesterase family member 3-like [Oryzias latipes]	#
				comp76622_c0_seq1	2.97367	gi|449481618|ref|XP_004176160.1|PREDICTED: LOW QUALITY PROTEIN: phosphotidylinositol phosphatase PTPRQ [Taeniopygia guttata]	#
				comp76624_c1_seq8	2.4404	gi|195478628|ref|XP_002100586.1|GE16105 [Drosophila yakuba] >gnl|BL_ORD_ID|870401 GE16105 [Drosophila yakuba]	#
				comp76874_c1_seq1	2.02478	gi|449278450|gb|EMC86292.1|Putative uncharacterized transposon-derived protein ZK1236.4, partial [Columba livia]	#
				comp76972_c0_seq14	2.09501	gi|260801945|ref|XP_002595855.1|hypothetical protein BRAFLDRAFT_232878 [Branchiostoma floridae] >gnl|BL_ORD_ID|963937 hypothetical protein BRAFLDRAFT_232878 [Branchiostoma floridae]	#
				comp76988_c0_seq3	2.34834	gi|321458288|gb|EFX69358.1|hypothetical protein DAPPUDRAFT_258613 [Daphnia pulex]	#
				comp77019_c0_seq7	2.36396	gi|195488154|ref|XP_002092194.1|GE14056 [Drosophila yakuba] >gnl|BL_ORD_ID|861165 GE14056 [Drosophila yakuba]	#
				comp77019_c0_seq11	3.27711	gi|499006830|ref|XP_004535919.1|PREDICTED: LOW QUALITY PROTEIN: sodium-dependent noradrenaline transporter-like [Ceratitis capitata]	#
				comp77110_c0_seq4	2.30881	gi|321475694|gb|EFX86656.1|hypothetical protein DAPPUDRAFT_222043 [Daphnia pulex]	#
				comp77110_c0_seq6	2.12298	gi|307211718|gb|EFN87719.1|Acetyl-CoA carboxylase [Harpegnathos saltator]	#
				comp77206_c0_seq2	2.3808	gi|350423673|ref|XP_003493555.1|PREDICTED: acetyl-CoA carboxylase-like [Bombus impatiens]	#
				comp77213_c0_seq3	2.07209	gi|405950185|gb|EKC18187.1|Cubilin [Crassostrea gigas]	#
				comp77225_c0_seq2	2.14479	gi|53794252|gb|AAU93694.1|vitellogenin [Charybdis feriata]	#
				comp77261_c1_seq1	2.13012	gi|270005018|gb|EFA01466.1|hypothetical protein TcasGA2_TC007013 [Tribolium castaneum]	#
				comp77261_c1_seq11	2.15018	gi|307176866|gb|EFN66210.1|Cubilin [Camponotus floridanus]	#
				comp77270_c0_seq3	2.89101	gi|321470984|gb|EFX81958.1|hypothetical protein DAPPUDRAFT_302828 [Daphnia pulex]	#
				comp77277_c0_seq5	2.1232	gi|196011459|ref|XP_002115593.1|hypothetical protein TRIADDRAFT_59472 [Trichoplax adhaerens] >gnl|BL_ORD_ID|715459 hypothetical protein TRIADDRAFT_59472 [Trichoplax adhaerens]	#
				comp77277_c0_seq6	2.18945	gi|156402947|ref|XP_001639851.1|predicted protein [Nematostella vectensis] >gnl|BL_ORD_ID|572322 predicted protein [Nematostella vectensis]	#
				comp77277_c0_seq14	2.28677	gi|390350452|ref|XP_785807.3|PREDICTED: uncharacterized protein LOC580670 [Strongylocentrotus purpuratus]	#
				comp77277_c0_seq15	2.49567	gi|405969876|gb|EKC34821.1|hypothetical protein CGI_10022523 [Crassostrea gigas]	#
				comp77627_c0_seq1	3.40455	gi|3023823|sp|O15976.3|GNAO_PATYERecName: Full=Guanine nucleotide-binding protein G(o) subunit alpha >gnl|BL_ORD_ID|136424 GTP-binding protein o (Go) alpha subunit [Mizuhopecten yessoensis]	#
				comp80889_c0_seq1	5.40723	gi|270002059|gb|EEZ98506.1|hypothetical protein TcasGA2_TC001007 [Tribolium castaneum]	#
				comp84697_c0_seq1	6.14458	gi|195052558|ref|XP_001993322.1|GH13743 [Drosophila grimshawi] >gnl|BL_ORD_ID|773933 GH13743 [Drosophila grimshawi]	#
				comp87800_c0_seq1	3.41365	gi|291225001|ref|XP_002732486.1|PREDICTED: WD repeat domain 35-like [Saccoglossus kowalevskii]	#
				comp90194_c0_seq1	3.05863	gi|91089319|ref|XP_972140.1|PREDICTED: similar to putative sugar transporter [Tribolium castaneum] >gnl|BL_ORD_ID|263245 hypothetical protein TcasGA2_TC006666 [Tribolium castaneum]	#
